# Supplementary material for: scNAT: a deep learning method for integrating paired single-cell RNA and T cell receptor sequencing profiles
Source: Genome Biol. 2023 Dec 18;24:292. doi: 10.1186/s13059-023-03129-y (PMC10726524; doi:10.1186/s13059-023-03129-y)
Supplement: Supplementary file 2 — Additional file 2: Table S3. Differentially expressed genes identified by tradeSeq in MS dataset. [file 13059_2023_3129_MOESM2_ESM.xls]

## Sheet: tradeseq_concat_MS_sig
	waldStat	df	pvalue	meanLogFC
TNFRSF18	585.247	4	0	4.19084
FGR	2409.32	4	0	3.405
EPHX4	99.7602	4	0	3.2792
CD160	1145.67	4	0	3.05433
RORC	424.375	4	0	3.93746
LMNA	591.778	4	0	3.06614
FCRL6	2717.8	4	0	3.16529
SLAMF7	2484.6	4	0	3.22531
FCGR3A	2058.62	4	0	4.43426
SH2D1B	257.13	4	0	9.0811
XCL1	1062.78	4	0	3.26355
C1orf21	2243.79	4	0	3.60754
CFH	172.616	4	0	3.25961
LGR6	484.919	4	0	3.02203
ZEB2	3919.23	4	0	3.06523
CX3CR1	2989.8	4	0	4.52475
CXCR6	859.918	4	0	3.07489
IGFBP7	167.448	4	0	3.89555
PTPN13	331.86	4	0	4.18788
TMEM171	350.447	4	0	3.29434
ME1	235.453	4	0	5.84679
CCR6	1737.97	4	0	3.21631
GPR141	177.846	4	0	8.58653
FUT7	1254.41	4	0	3.43613
ADAM12	135.731	4	0	4.10709
PTGDR2	168.843	4	0	3.46217
KLRF1	1044.79	4	0	4.54782
CMKLR1	205.309	4	0	5.85678
GZMH	7227.7	4	0	4.96055
GZMB	2708.53	4	0	5.73357
IFI27	100.195	4	0	3.11058
ADGRG1	2328.08	4	0	5.19023
CCL3	432.626	4	0	3.21622
CCL4	7069.97	4	0	3.52494
CCL4L2	2013.02	4	0	3.53134
CCR10	865.452	4	0	3.46033
HLF	84.7589	4	0	3.00355
TTC39C-AS1	940.108	4	0	4.23509
GNA15	225.042	4	0	3.04494
S1PR5	2432.43	4	0	3.56802
KCTD15	88.8979	4	0	4.86052
LILRB1	677.167	4	0	4.26167
AL158071.4	79.0992	4	2.22045e-16	3.87856
TNFRSF11A	78.9836	4	3.33067e-16	3.279
ZEB2-AS1	52.6183	4	1.02421e-10	3.05426
E2F2	51.3898	4	1.85047e-10	3.46279
LTK	46.0646	4	2.38778e-09	5.01905
C9orf139	42.1818	4	1.52949e-08	3.07267
KIT	38.6627	4	8.17848e-08	3.2851
MATN2	36.2946	4	2.5167e-07	4.49742
