# Supplementary material for: scNAT: a deep learning method for integrating paired single-cell RNA and T cell receptor sequencing profiles
Source: Genome Biol. 2023 Dec 18;24:292. doi: 10.1186/s13059-023-03129-y (PMC10726524; doi:10.1186/s13059-023-03129-y)
Supplement: Supplementary file 3 — Additional file 3: Table S4. Differentially expressed genes in transitioning cells in MS dataset. [file 13059_2023_3129_MOESM3_ESM.xls]

## Sheet: transition_cells_DEGs
names	scores	pvals	pvals_adj	logfoldchanges
NKG7	17.2778	6.91152e-67	6.50374e-64	4.35607
CST7	17.2121	2.15552e-66	1.01417e-63	3.95088
CCL5	16.6687	2.21508e-62	6.94796e-60	3.75755
GZMK	15.1085	1.42354e-51	3.34888e-49	3.89401
LTB	-14.1473	1.94092e-45	3.04401e-43	-3.43921
CD74	14.1547	1.74606e-45	3.04401e-43	1.4531
CMC1	13.1572	1.5474e-39	2.08014e-37	3.49122
GZMA	13.1021	3.2011e-39	3.76529e-37	3.0551
EEF1A1	-12.0639	1.639e-33	1.71366e-31	-0.270821
MAL	-11.8807	1.49056e-32	1.40261e-30	-6.73576
NOSIP	-11.8345	2.58922e-32	2.21496e-30	-3.15487
DUSP2	11.8245	2.91744e-32	2.28776e-30	2.6905
PLEK	11.558	6.72693e-31	4.86926e-29	3.53262
TPT1	-11.4886	1.50577e-30	1.01209e-28	-0.365861
CCL4	11.3094	1.17935e-29	7.39849e-28	3.453
LEF1	-11.2909	1.45488e-29	8.5565e-28	-3.54583
KLRG1	11.1375	8.24143e-29	4.56187e-27	2.71029
CD8A	10.8677	1.64208e-27	8.58441e-26	2.70909
RPLP0	-10.6158	2.51721e-26	1.24668e-24	-0.30521
HLA-DPB1	10.5021	8.44432e-26	3.97305e-24	2.5655
AQP3	-10.4197	2.01526e-25	9.03029e-24	-3.86859
MYC	-10.3581	3.84374e-25	1.64407e-23	-3.449
HLA-DPA1	10.224	1.54801e-24	6.33337e-23	2.54961
IL7R	-10.1658	2.8185e-24	1.10509e-22	-2.45346
GZMM	9.9483	2.56539e-23	9.65612e-22	1.47199
RPLP1	-9.90648	3.9017e-23	1.41212e-21	-0.251713
CCR7	-9.74754	1.88986e-22	6.58651e-21	-3.45466
PRF1	9.69784	3.07957e-22	1.03496e-20	2.28096
CD40LG	-9.67789	3.74372e-22	1.21477e-20	-5.26361
TMSB10	-9.42459	4.31805e-21	1.35443e-19	-0.299628
RGCC	-9.23648	2.54746e-20	7.73279e-19	-3.45317
PIM1	-9.22868	2.7398e-20	8.05674e-19	-2.54277
RPS8	-8.88655	6.30331e-19	1.7974e-17	-0.238842
IFITM1	-8.83317	1.01754e-18	2.81618e-17	-0.743005
PIM2	-8.76401	1.88425e-18	5.06593e-17	-2.66734
SPTAN1	-8.55816	1.14682e-17	2.99767e-16	-2.69193
INPP4B	-8.4122	4.02392e-17	1.02338e-15	-2.62714
TIMP1	-8.40856	4.15085e-17	1.02788e-15	-3.28561
CD8B	8.37148	5.68995e-17	1.37288e-15	2.29829
CD52	-8.20081	2.38772e-16	5.61711e-15	-0.79999
EOMES	8.1539	3.5236e-16	8.08708e-15	2.75012
HLA-DRB1	8.13605	4.08388e-16	9.14983e-15	2.26785
CISH	-7.98406	1.41594e-15	3.09859e-14	-2.62048
DDIT4	-7.91335	2.50549e-15	5.35833e-14	-2.87442
SATB1	-7.89129	2.9907e-15	6.2539e-14	-3.09189
CD7	-7.82608	5.03304e-15	1.02959e-13	-1.86109
FOXP1	-7.79047	6.67578e-15	1.33658e-13	-2.13253
VIM	-7.5805	3.44216e-14	6.74806e-13	-0.582924
SELL	-7.52552	5.25091e-14	1.00839e-12	-2.09746
MALAT1	-7.47636	7.64091e-14	1.43802e-12	-0.149056
SAMD3	7.43471	1.048e-13	1.93367e-12	1.81003
HCST	7.42357	1.14003e-13	2.06301e-12	0.569813
TCF7	-7.37509	1.6423e-13	2.91585e-12	-1.86179
SH2D1A	7.34231	2.09934e-13	3.6583e-12	1.79433
SOCS3	-7.31035	2.66441e-13	4.55857e-12	-3.20916
NFKBIZ	-7.2196	5.21424e-13	8.76178e-12	-3.0497
CD55	-7.17883	7.03108e-13	1.16075e-11	-2.56592
MT-ND5	-7.16337	7.87153e-13	1.27709e-11	-0.914045
SRGN	7.02736	2.10479e-12	3.35697e-11	0.928593
IL6ST	-6.97118	3.14288e-12	4.92908e-11	-2.83782
ARMH1	-6.91158	4.79299e-12	7.39378e-11	-4.77168
GZMH	6.89821	5.26636e-12	7.99298e-11	2.39803
MT-ATP6	-6.72393	1.76887e-11	2.64207e-10	-0.166058
FYB1	-6.55417	5.59519e-11	8.22667e-10	-1.13966
ACTN1	-6.47261	9.63256e-11	1.3945e-09	-4.03514
SESN3	-6.4148	1.41004e-10	2.01037e-09	-3.16171
NEAT1	-6.379	1.78253e-10	2.50352e-09	-2.03675
PDE4B	-6.35627	2.06711e-10	2.86052e-09	-2.54938
CHMP7	-6.31998	2.61597e-10	3.56758e-09	-1.93242
LYAR	6.2934	3.10581e-10	4.1751e-09	1.58739
KLRB1	-6.24013	4.37217e-10	5.79467e-09	-2.10927
MT2A	6.15609	7.45611e-10	9.74472e-09	1.1814
MT-CO3	-6.07565	1.23487e-09	1.5918e-08	-0.333287
MT-ND1	-6.0615	1.34861e-09	1.71492e-08	-0.305548
PIK3IP1	-5.95908	2.53656e-09	3.18253e-08	-1.75999
MT-CYB	-5.95064	2.67089e-09	3.30699e-08	-0.212293
NELL2	-5.89053	3.84963e-09	4.70423e-08	-2.39517
USP10	-5.88795	3.91017e-09	4.70423e-08	-2.24367
MT-ND3	-5.8863	3.94936e-09	4.70423e-08	-0.209061
SLC40A1	-5.86625	4.45751e-09	5.24315e-08	-4.88663
C1orf162	-5.84537	5.05441e-09	5.87186e-08	-2.29474
TMSB4X	-5.82019	5.87807e-09	6.74544e-08	-0.10615
MT-ND4L	-5.80103	6.59106e-09	7.47252e-08	-0.248476
MT-CO1	-5.79219	6.94726e-09	7.78259e-08	-0.131156
AP3M2	-5.67945	1.35133e-08	1.496e-07	-3.15904
FYN	5.64234	1.67755e-08	1.83555e-07	0.995992
MT-CO2	-5.59563	2.19822e-08	2.37761e-07	-0.122455
TGFBR2	-5.53467	3.11817e-08	3.33431e-07	-1.62829
CTSW	5.52575	3.28075e-08	3.46875e-07	1.65973
S100A11	-5.51603	3.46741e-08	3.62537e-07	-1.22498
CRIP2	-5.51336	3.5205e-08	3.64043e-07	-3.2974
MT-ND4	-5.4999	3.8e-08	3.88674e-07	-0.447291
BCL2	-5.46219	4.70292e-08	4.75855e-07	-1.77506
MATK	5.43135	5.59302e-08	5.59897e-07	1.64426
LIMS1	-5.39478	6.86072e-08	6.79572e-07	-1.71562
APMAP	5.36921	7.90824e-08	7.67181e-07	1.60259
ITGB1	-5.36956	7.89298e-08	7.67181e-07	-1.5083
ITGB2	5.352	8.69876e-08	8.35259e-07	0.409531
TPST2	5.34901	8.8436e-08	8.40588e-07	1.49903
MT-ND6	-5.32695	9.98743e-08	9.39817e-07	-1.26244
USP15	-5.30651	1.11741e-07	1.04107e-06	-1.54865
AKAP9	-5.20273	1.96383e-07	1.81173e-06	-1.67603
PBXIP1	-5.16289	2.4317e-07	2.22158e-06	-1.51931
TSC22D3	-5.15422	2.54685e-07	2.30441e-06	-1.5135
BIRC3	-5.1234	3.0007e-07	2.6892e-06	-2.20535
HIST1H4C	-5.0192	5.18881e-07	4.60629e-06	-1.26496
ID2	-4.95605	7.19408e-07	6.32676e-06	-1.69791
ACTG1	-4.88003	1.06068e-06	9.24169e-06	-0.276344
TNFRSF4	-4.83871	1.30685e-06	1.12821e-05	-2.44683
SHMT2	-4.8336	1.34088e-06	1.14706e-05	-2.14455
TBC1D4	-4.80864	1.51963e-06	1.28826e-05	-2.8861
S100A4	-4.78172	1.73799e-06	1.44767e-05	-0.354081
IPCEF1	-4.78167	1.73843e-06	1.44767e-05	-1.70957
C12orf75	4.73993	2.13789e-06	1.7647e-05	1.20866
TRADD	-4.73554	2.18471e-06	1.78766e-05	-1.40199
TPR	-4.71426	2.42596e-06	1.96796e-05	-1.41594
CAPG	-4.70456	2.54417e-06	2.03409e-05	-2.20807
FHIT	-4.70403	2.55071e-06	2.03409e-05	-5.78046
PTGER2	-4.69854	2.62025e-06	2.07198e-05	-1.46678
HLA-DRB5	4.68914	2.74349e-06	2.15136e-05	1.9168
ALOX5AP	-4.68606	2.78515e-06	2.16597e-05	-1.42383
PLP2	-4.66804	3.04086e-06	2.34545e-05	-1.37227
LINC01871	-4.6597	3.1667e-06	2.42265e-05	-1.73266
MX1	-4.63834	3.51211e-06	2.66524e-05	-1.68518
AL133415.1	-4.60431	4.13844e-06	3.11542e-05	-1.83912
BTG2	-4.59693	4.28756e-06	3.20206e-05	-1.35723
PTGER4	-4.5872	4.4924e-06	3.32862e-05	-1.65681
APOBEC3G	4.52792	5.95674e-06	4.37913e-05	1.14941
SOCS1	-4.48658	7.23745e-06	5.27941e-05	-1.46331
LRRN3	-4.45091	8.55055e-06	6.18928e-05	-4.77593
RNF214	-4.43705	9.1199e-06	6.55101e-05	-1.62583
TRAV8-2	-4.40518	1.05697e-05	7.53492e-05	-3.22267
STAT1	-4.4026	1.06962e-05	7.56775e-05	-1.41628
ZEB2	4.38228	1.17442e-05	8.24726e-05	2.20823
BHLHE40	-4.37614	1.208e-05	8.42018e-05	-1.69632
EGR1	-4.37196	1.23137e-05	8.52003e-05	-2.69895
LGALS1	-4.32782	1.50596e-05	0.000103438	-1.33267
AC025164.1	-4.32423	1.53067e-05	0.000104374	-1.88143
TRAV9-2	-4.27411	1.91906e-05	0.000129916	-3.20468
TRBV5-1	-4.26812	1.97124e-05	0.000132496	-2.33847
MARCKSL1	-4.24742	2.16244e-05	0.000144316	-1.27888
PTPRC	4.21526	2.49494e-05	0.000165334	0.0953323
ID3	-4.14424	3.40947e-05	0.000224358	-2.71388
HOXB2	-4.13365	3.57045e-05	0.000233319	-1.69851
TIGIT	4.13173	3.60048e-05	0.000233659	1.41993
PDE4D	-4.10004	4.13084e-05	0.000266241	-1.67216
EPHB6	-4.08973	4.31881e-05	0.000276462	-2.45619
IER2	-4.08165	4.47169e-05	0.000284315	-1.20605
HIST1H1D	-4.05582	4.99576e-05	0.000315504	-1.25906
TSHZ2	-4.04635	5.20227e-05	0.000326356	-3.90547
CLIC1	4.01553	5.93112e-05	0.000369615	0.537688
IFITM2	-4.00931	6.08964e-05	0.000376997	-1.04456
CYTOR	3.99462	6.4797e-05	0.000395935	1.1027
FOS	-3.9949	6.47224e-05	0.000395935	-3.59994
EEA1	-3.98515	6.74373e-05	0.000406785	-1.47962
CORO1B	-3.98548	6.73444e-05	0.000406785	-1.16084
EPSTI1	-3.9605	7.47928e-05	0.00044828	-1.80306
SLFN5	-3.94897	7.84873e-05	0.000467447	-1.19401
KLF2	-3.92284	8.7511e-05	0.000517911	-0.733646
LINC00861	-3.92076	8.82706e-05	0.000519141	-0.945603
TAGLN2	-3.89945	9.64097e-05	0.000561083	-1.19928
PDE4DIP	-3.89899	9.65945e-05	0.000561083	-1.61676
ISG15	-3.89719	9.73138e-05	0.000561793	-1.29187
PARP8	3.85106	0.000117608	0.000674809	0.726994
HIST1H1E	-3.84262	0.000121728	0.000694217	-1.13454
LGALS3	-3.82979	0.000128253	0.000727025	-1.65756
LIMA1	-3.82647	0.000129992	0.000732469	-1.89338
SLC5A3	-3.82155	0.000132614	0.000742798	-1.77005
F2R	3.81067	0.000138589	0.00077167	1.68196
SLAMF7	3.79794	0.000145901	0.000804866	2.14694
CX3CR1	3.79733	0.000146261	0.000804866	2.15994
PASK	-3.76293	0.000167934	0.000918755	-1.46783
REV1	-3.75486	0.00017344	0.000943395	-1.63129
GBP2	-3.74592	0.000179732	0.000966442	-1.15774
ASCC3	-3.74594	0.000179719	0.000966442	-1.4202
TRBV6-1	-3.73488	0.000187805	0.00100411	-2.0169
CTSA	-3.72787	0.000193102	0.00102661	-1.26267
ANXA1	-3.70628	0.00021033	0.00111191	-1.14711
FCRL3	3.70468	0.000211659	0.00111269	2.00994
MSMO1	-3.70028	0.000215364	0.00112118	-2.09742
TPM4	-3.69993	0.000215657	0.00112118	-1.1179
C1orf21	3.69724	0.000217955	0.0011269	2.08028
TTN	-3.6832	0.000230326	0.00118176	-1.75446
LINC00402	-3.68237	0.000231078	0.00118176	-2.19562
TIAM1	-3.6445	0.000267917	0.00136276	-3.81311
CCL4L2	3.63902	0.000273678	0.00138458	1.85336
ADTRP	-3.62832	0.000285276	0.00143553	-9.46677
PLEC	-3.61338	0.000302237	0.00151279	-1.0716
BOD1L1	-3.59985	0.000318401	0.00158526	-1.27242
POLK	-3.56919	0.000358086	0.00176418	-1.76253
VCL	-3.5702	0.000356713	0.00176418	-1.74818
B2M	-3.5491	0.000386548	0.00189449	-0.0483764
XBP1	-3.54743	0.000389011	0.00189668	-1.05808
HLA-DQA1	3.52862	0.000417735	0.00202623	1.87738
MT-ND2	-3.51931	0.000432673	0.00208231	-0.358393
XCL2	3.51867	0.000433722	0.00208231	1.98721
TRAV38-2DV8	-3.47371	0.000513312	0.00245191	-2.42315
ITM2C	-3.47039	0.000519702	0.0024699	-1.23145
TUBA1B	-3.463	0.000534196	0.00252602	-1.00283
PDE3B	-3.45898	0.00054223	0.00255119	-0.993134
LPAR6	-3.44799	0.000564771	0.00264403	-1.15764
S100A10	-3.42817	0.000607666	0.00283076	-0.652156
RASSF1	3.40779	0.000654922	0.00303587	1.03894
HIST1H2AC	-3.39592	0.000683986	0.00315505	-1.1667
TRAV26-1	-3.38513	0.000711437	0.00326567	-2.83437
FCGR3A	3.38174	0.000720277	0.0032902	1.94397
FGR	3.37991	0.000725091	0.00329619	1.9854
ZFP36L1	-3.35696	0.000788031	0.00356508	-1.10327
NSG1	-3.30805	0.000939472	0.00422987	-1.81428
HLA-DMA	3.28151	0.00103252	0.00460476	1.72406
TRAV13-1	-3.28257	0.00102865	0.00460476	-1.52971
NFKBIA	-3.25952	0.00111601	0.00495362	-0.960984
PYHIN1	3.25257	0.00114365	0.00505247	0.969938
RELB	-3.2503	0.00115282	0.00506917	-1.85626
SESN1	-3.22626	0.00125421	0.00548935	-1.25644
CCR6	-3.19614	0.00139281	0.00606776	-3.79115
HIST1H1C	-3.17597	0.00149336	0.0064758	-1.31188
HLA-DRA	3.17365	0.00150537	0.00649794	1.47743
GOLGB1	-3.16657	0.00154246	0.00662766	-1.05126
LRIG1	-3.13909	0.00169472	0.00721596	-1.9589
HLA-B	-3.14022	0.00168821	0.00721596	-0.103172
FXYD7	-3.13411	0.00172377	0.00730663	-1.67544
MYO1F	3.09913	0.00194092	0.00819015	0.971397
GLUL	-3.0662	0.00216796	0.00910735	-1.42598
BTG1	-3.0569	0.00223637	0.00935298	-0.227345
AC004687.1	-3.05201	0.00227311	0.00946458	-0.885197
TNFSF8	-3.03913	0.00237265	0.00983554	-0.972944
CYSLTR1	-3.03609	0.00239668	0.00989157	-5.04025
ANXA5	-3.02923	0.00245179	0.0100748	-0.891923
TRGC2	3.01086	0.00260511	0.0106583	1.64297
MYH9	-3.00013	0.00269867	0.0109933	-1.12718
GATA3	-2.97258	0.00295312	0.0119779	-0.858168
TRAV29DV5	-2.94242	0.00325661	0.0131522	-1.50267
IQSEC1	-2.92348	0.00346147	0.0138606	-1.03514
TRBV2	-2.92367	0.00345934	0.0138606	-1.62111
DUSP16	-2.91235	0.00358722	0.0143033	-1.69842
IFI6	-2.9021	0.00370668	0.0147172	-0.907905
S100A6	-2.89927	0.00374034	0.0147885	-0.212874
ATP2B1	-2.89101	0.00384009	0.0150563	-0.873512
CDK2AP2	2.89183	0.00383003	0.0150563	0.590271
NPDC1	-2.87669	0.00401868	0.0156912	-1.21701
TRBV9	-2.84446	0.00444869	0.0172984	-1.43762
JUND	-2.84263	0.00447432	0.0173265	-0.95488
HOPX	-2.83047	0.00464801	0.0179253	-1.21495
CDK6	-2.82423	0.00473938	0.0182031	-0.859574
ST8SIA4	-2.81106	0.0049379	0.0188885	-0.987885
MAN2A1	-2.80337	0.00505723	0.0192666	-0.924337
MDS2	-2.78125	0.00541492	0.0205461	-5.22261
UCP2	-2.7575	0.00582454	0.0220116	-0.948272
TYMP	-2.75357	0.00589495	0.0221886	-0.745307
UBXN11	-2.73257	0.00628429	0.0235598	-1.01315
CEP290	-2.72959	0.00634129	0.0236286	-1.45514
LINC00426	-2.72899	0.00635284	0.0236286	-1.87249
TRBV19	-2.72469	0.00643623	0.0238445	-1.44194
TRBV10-3	-2.721	0.00650854	0.0240178	-1.48859
MYL6	-2.71171	0.00669369	0.0246045	-0.304509
IQGAP2	-2.70512	0.00682791	0.0250003	-0.776064
TRBC2	2.70213	0.00688977	0.025129	0.130305
TSPYL2	-2.69766	0.00698284	0.0253701	-1.09775
FCMR	-2.68855	0.00717639	0.0258735	-0.753411
TRBV7-6	-2.68857	0.00717581	0.0258735	-1.22052
NT5E	-2.67695	0.00742961	0.0266842	-2.26381
PRDM1	-2.67526	0.00746706	0.0267167	-0.796531
FOXP3	-2.64509	0.00816695	0.0291102	-2.95418
TRAV17	-2.63134	0.00850498	0.0302007	-1.47509
GSTM2	-2.62725	0.00860785	0.0304511	-28.4425
CTSC	2.62531	0.00865712	0.0305107	0.265233
FXYD1	-2.61758	0.00885563	0.0310625	-1.53022
XAF1	-2.61665	0.00887972	0.0310625	-0.785373
ANKRD26	-2.59362	0.00949701	0.0330988	-2.03351
FAAH2	-2.59104	0.00956864	0.0331232	-2.33368
TRAV23DV6	-2.59042	0.00958593	0.0331232	-2.52551
PCSK1N	-2.58957	0.00960959	0.0331232	-2.35333
TRBV18	-2.58427	0.00975846	0.0335136	-2.64525
CITED2	-2.5739	0.010056	0.0343105	-0.798939
GBP4	-2.57239	0.0100999	0.0343105	-0.889749
LYST	2.57267	0.0100917	0.0343105	1.24016
GPR25	-2.56966	0.0101798	0.0344577	-2.77234
HSPA1A	-2.54748	0.0108503	0.0365956	-0.756855
SYNE2	2.54506	0.0109259	0.0367187	0.256359
TRBV12-3	-2.54269	0.0110003	0.0368374	-1.85144
TRBV3-1	-2.51327	0.0119619	0.0399156	-1.45059
TRAV27	-2.50763	0.0121542	0.03999	-1.58985
HSPA5	-2.50829	0.0121316	0.03999	-0.72736
TRBV5-4	-2.50805	0.01214	0.03999	-1.64877
TAGAP	-2.50791	0.0121449	0.03999	-0.836606
IL10RA	2.49782	0.0124961	0.0409716	0.12402
TRBV6-5	-2.49083	0.0127444	0.0416405	-1.24853
HRH2	-2.48311	0.0130241	0.0424073	-1.99783
OSM	-2.47841	0.0131969	0.0428216	-2.35236
TRAV8-3	-2.47123	0.013465	0.0435413	-1.1187
TNFRSF18	-2.46463	0.0137155	0.0441997	-3.35251
SMCHD1	-2.46141	0.0138393	0.0444464	-0.892242
KLRK1	2.45334	0.0141538	0.0453017	1.22402
TRGV7	2.45134	0.0142324	0.045399	1.86694
TRAV21	-2.44988	0.0142903	0.0454296	-1.35165
GSR	-2.44636	0.0144308	0.0457218	-1.08737
ZC3H12A	-2.43825	0.0147585	0.0466032	-1.92969
LINC02446	-2.42762	0.0151981	0.0473949	-1.24906
TRBV5-6	-2.4294	0.015124	0.0473949	-1.52168
SCAI	-2.43051	0.0150777	0.0473949	-1.15406
TRBV20-1	-2.42732	0.0152107	0.0473949	-0.920218
REV3L	-2.42353	0.0153705	0.0477349	-1.03576
TRAV13-2	-2.41467	0.0157496	0.0487511	-1.34464
