# Supplementary material for: scNAT: a deep learning method for integrating paired single-cell RNA and T cell receptor sequencing profiles
Source: Genome Biol. 2023 Dec 18;24:292. doi: 10.1186/s13059-023-03129-y (PMC10726524; doi:10.1186/s13059-023-03129-y)
Supplement: Supplementary file 4 — Additional file 4: Table S5. Gene Ontology canonical pathways in transitioning cells in MS dataset. [file 13059_2023_3129_MOESM4_ESM.xlsx]

## Sheet: transition_cells_GO_up_x0009_
	ONTOLOGY	Description	GeneRatio	BgRatio	p.adjust	geneID
GO:0002443	BP	leukocyte mediated immunity	23/58	463/18903	3.06e-19	NKG7/CD74/CD8A/HLA-DPB1/HLA-DPA1/GZMM/PRF1/HLA-DRB1/SH2D1A/ITGB2/HLA-DRB5/PTPRC/SLAMF7/CX3CR1/HLA-DQA1/FCGR3A/FGR/HLA-DMA/HLA-DRA/TRBC2/CTSC/LYST/KLRK1
GO:0002449	BP	lymphocyte mediated immunity	20/58	367/18903	2.42e-17	NKG7/CD74/CD8A/HLA-DPB1/HLA-DPA1/GZMM/PRF1/HLA-DRB1/SH2D1A/HLA-DRB5/PTPRC/SLAMF7/HLA-DQA1/FCGR3A/HLA-DMA/HLA-DRA/TRBC2/CTSC/LYST/KLRK1
GO:0042613	CC	MHC class II protein complex	1959-08-01	17/19869	1.28e-14	CD74/HLA-DPB1/HLA-DPA1/HLA-DRB1/HLA-DRB5/HLA-DQA1/HLA-DMA/HLA-DRA
GO:0050867	BP	positive regulation of cell activation	19/58	467/18903	3.9e-14	CCL5/CD74/PLEK/HLA-DPB1/HLA-DPA1/HLA-DRB1/FYN/ITGB2/HLA-DRB5/PTPRC/FCRL3/HLA-DQA1/FCGR3A/FGR/HLA-DMA/HLA-DRA/TRBC2/CTSC/KLRK1
GO:0001909	BP	leukocyte mediated cytotoxicity	13/58	134/18903	5.63e-14	NKG7/GZMM/PRF1/HLA-DRB1/SH2D1A/PTPRC/SLAMF7/CX3CR1/FCGR3A/HLA-DRA/CTSC/LYST/KLRK1
GO:0002696	BP	positive regulation of leukocyte activation	18/58	450/18903	2.4e-13	CCL5/CD74/HLA-DPB1/HLA-DPA1/HLA-DRB1/FYN/ITGB2/HLA-DRB5/PTPRC/FCRL3/HLA-DQA1/FCGR3A/FGR/HLA-DMA/HLA-DRA/TRBC2/CTSC/KLRK1
GO:0042611	CC	MHC protein complex	1959-08-01	25/19869	2.8e-13	CD74/HLA-DPB1/HLA-DPA1/HLA-DRB1/HLA-DRB5/HLA-DQA1/HLA-DMA/HLA-DRA
GO:0023023	MF	MHC protein complex binding	1961-09-01	36/18432	3.79e-13	CD74/CD8A/HLA-DPB1/HLA-DPA1/HLA-DRB1/HLA-DRB5/HLA-DQA1/HLA-DMA/HLA-DRA
GO:0023026	MF	MHC class II protein complex binding	1961-08-01	27/18432	1.59e-12	CD74/HLA-DPB1/HLA-DPA1/HLA-DRB1/HLA-DRB5/HLA-DQA1/HLA-DMA/HLA-DRA
GO:0001906	BP	cell killing	13/58	189/18903	3.47e-12	NKG7/GZMM/PRF1/HLA-DRB1/SH2D1A/PTPRC/SLAMF7/CX3CR1/FCGR3A/HLA-DRA/CTSC/LYST/KLRK1
GO:0002399	BP	MHC class II protein complex assembly	1958-07-01	16/18903	3.66e-12	HLA-DPB1/HLA-DPA1/HLA-DRB1/HLA-DRB5/HLA-DQA1/HLA-DMA/HLA-DRA
GO:0002503	BP	peptide antigen assembly with MHC class II protein complex	1958-07-01	16/18903	3.66e-12	HLA-DPB1/HLA-DPA1/HLA-DRB1/HLA-DRB5/HLA-DQA1/HLA-DMA/HLA-DRA
GO:0019886	BP	antigen processing and presentation of exogenous peptide antigen via MHC class II	1958-08-01	30/18903	4.36e-12	CD74/HLA-DPB1/HLA-DPA1/HLA-DRB1/HLA-DRB5/HLA-DQA1/HLA-DMA/HLA-DRA
GO:0002495	BP	antigen processing and presentation of peptide antigen via MHC class II	1958-08-01	34/18903	1.2e-11	CD74/HLA-DPB1/HLA-DPA1/HLA-DRB1/HLA-DRB5/HLA-DQA1/HLA-DMA/HLA-DRA
GO:0002396	BP	MHC protein complex assembly	1958-07-01	20/18903	1.54e-11	HLA-DPB1/HLA-DPA1/HLA-DRB1/HLA-DRB5/HLA-DQA1/HLA-DMA/HLA-DRA
GO:0002501	BP	peptide antigen assembly with MHC protein complex	1958-07-01	20/18903	1.54e-11	HLA-DPB1/HLA-DPA1/HLA-DRB1/HLA-DRB5/HLA-DQA1/HLA-DMA/HLA-DRA
GO:0002504	BP	antigen processing and presentation of peptide or polysaccharide antigen via MHC class II	1958-08-01	36/18903	1.54e-11	CD74/HLA-DPB1/HLA-DPA1/HLA-DRB1/HLA-DRB5/HLA-DQA1/HLA-DMA/HLA-DRA
GO:0002460	BP	adaptive immune response based on somatic recombination of immune receptors built from immunoglobulin superfamily domains	15/58	375/18903	3.2e-11	CD74/CD8A/HLA-DPB1/HLA-DPA1/GZMM/PRF1/HLA-DRB1/HLA-DRB5/PTPRC/HLA-DQA1/FCGR3A/HLA-DMA/HLA-DRA/TRBC2/CTSC
GO:0002478	BP	antigen processing and presentation of exogenous peptide antigen	1958-08-01	40/18903	3.35e-11	CD74/HLA-DPB1/HLA-DPA1/HLA-DRB1/HLA-DRB5/HLA-DQA1/HLA-DMA/HLA-DRA
GO:0051251	BP	positive regulation of lymphocyte activation	15/58	400/18903	7.1e-11	CCL5/CD74/HLA-DPB1/HLA-DPA1/HLA-DRB1/FYN/HLA-DRB5/PTPRC/FCRL3/HLA-DQA1/FCGR3A/HLA-DMA/HLA-DRA/TRBC2/KLRK1
GO:0071556	CC	integral component of lumenal side of endoplasmic reticulum membrane	1959-07-01	29/19869	7.63e-11	CD74/HLA-DPB1/HLA-DPA1/HLA-DRB1/HLA-DRB5/HLA-DQA1/HLA-DRA
GO:0098553	CC	lumenal side of endoplasmic reticulum membrane	1959-07-01	29/19869	7.63e-11	CD74/HLA-DPB1/HLA-DPA1/HLA-DRB1/HLA-DRB5/HLA-DQA1/HLA-DRA
GO:0007159	BP	leukocyte cell-cell adhesion	15/58	414/18903	1.1e-10	CCL5/CD74/HLA-DPB1/HLA-DPA1/HLA-DRB1/FYN/ITGB2/HLA-DRB5/PTPRC/TIGIT/CX3CR1/HLA-DQA1/HLA-DMA/HLA-DRA/KLRK1
GO:1903039	BP	positive regulation of leukocyte cell-cell adhesion	13/58	275/18903	1.43e-10	CCL5/CD74/HLA-DPB1/HLA-DPA1/HLA-DRB1/FYN/ITGB2/HLA-DRB5/PTPRC/HLA-DQA1/HLA-DMA/HLA-DRA/KLRK1
GO:0019884	BP	antigen processing and presentation of exogenous antigen	1958-08-01	49/18903	1.52e-10	CD74/HLA-DPB1/HLA-DPA1/HLA-DRB1/HLA-DRB5/HLA-DQA1/HLA-DMA/HLA-DRA
GO:0098576	CC	lumenal side of membrane	1959-07-01	35/19869	2.59e-10	CD74/HLA-DPB1/HLA-DPA1/HLA-DRB1/HLA-DRB5/HLA-DQA1/HLA-DRA
GO:1903037	BP	regulation of leukocyte cell-cell adhesion	14/58	377/18903	4.22e-10	CCL5/CD74/HLA-DPB1/HLA-DPA1/HLA-DRB1/FYN/ITGB2/HLA-DRB5/PTPRC/TIGIT/HLA-DQA1/HLA-DMA/HLA-DRA/KLRK1
GO:0050870	BP	positive regulation of T cell activation	1958-12-01	251/18903	8.49e-10	CCL5/CD74/HLA-DPB1/HLA-DPA1/HLA-DRB1/FYN/HLA-DRB5/PTPRC/HLA-DQA1/HLA-DMA/HLA-DRA/KLRK1
GO:0022409	BP	positive regulation of cell-cell adhesion	13/58	322/18903	8.55e-10	CCL5/CD74/HLA-DPB1/HLA-DPA1/HLA-DRB1/FYN/ITGB2/HLA-DRB5/PTPRC/HLA-DQA1/HLA-DMA/HLA-DRA/KLRK1
GO:0048002	BP	antigen processing and presentation of peptide antigen	1958-08-01	64/18903	1.19e-09	CD74/HLA-DPB1/HLA-DPA1/HLA-DRB1/HLA-DRB5/HLA-DQA1/HLA-DMA/HLA-DRA
GO:0002768	BP	immune response-regulating cell surface receptor signaling pathway	13/58	341/18903	1.61e-09	CD8A/HLA-DPB1/CD8B/HLA-DRB1/SH2D1A/FYN/PTPRC/FCRL3/FCGR3A/FGR/TRGC2/TRBC2/KLRK1
GO:0019882	BP	antigen processing and presentation	1958-09-01	108/18903	2.32e-09	CD74/CD8A/HLA-DPB1/HLA-DPA1/HLA-DRB1/HLA-DRB5/HLA-DQA1/HLA-DMA/HLA-DRA
GO:0016064	BP	immunoglobulin mediated immune response	1958-11-01	215/18903	2.6e-09	CD74/HLA-DPB1/HLA-DPA1/HLA-DRB1/HLA-DRB5/PTPRC/HLA-DQA1/FCGR3A/HLA-DMA/HLA-DRA/TRBC2
GO:0019724	BP	B cell mediated immunity	1958-11-01	218/18903	2.9e-09	CD74/HLA-DPB1/HLA-DPA1/HLA-DRB1/HLA-DRB5/PTPRC/HLA-DQA1/FCGR3A/HLA-DMA/HLA-DRA/TRBC2
GO:0002381	BP	immunoglobulin production involved in immunoglobulin-mediated immune response	1958-08-01	74/18903	3.25e-09	HLA-DPB1/HLA-DPA1/HLA-DRB1/HLA-DRB5/PTPRC/HLA-DQA1/HLA-DMA/HLA-DRA
GO:0050863	BP	regulation of T cell activation	13/58	376/18903	4.47e-09	CCL5/CD74/HLA-DPB1/HLA-DPA1/HLA-DRB1/FYN/HLA-DRB5/PTPRC/TIGIT/HLA-DQA1/HLA-DMA/HLA-DRA/KLRK1
GO:0002429	BP	immune response-activating cell surface receptor signaling pathway	1958-12-01	312/18903	7.18e-09	CD8A/HLA-DPB1/CD8B/HLA-DRB1/SH2D1A/FYN/PTPRC/FCRL3/FGR/TRGC2/TRBC2/KLRK1
GO:0002757	BP	immune response-activating signal transduction	1958-12-01	312/18903	7.18e-09	CD8A/HLA-DPB1/CD8B/HLA-DRB1/SH2D1A/FYN/PTPRC/FCRL3/FGR/TRGC2/TRBC2/KLRK1
GO:0002253	BP	activation of immune response	13/58	397/18903	7.92e-09	CD8A/HLA-DPB1/CD8B/HLA-DRB1/SH2D1A/FYN/PTPRC/FCRL3/FGR/PYHIN1/TRGC2/TRBC2/KLRK1
GO:0022407	BP	regulation of cell-cell adhesion	14/58	490/18903	8.27e-09	CCL5/CD74/HLA-DPB1/HLA-DPA1/HLA-DRB1/FYN/ITGB2/HLA-DRB5/PTPRC/TIGIT/HLA-DQA1/HLA-DMA/HLA-DRA/KLRK1
GO:0030134	CC	COPII-coated ER to Golgi transport vesicle	1959-08-01	95/19869	8.94e-09	CD74/HLA-DPB1/HLA-DPA1/HLA-DRB1/HLA-DRB5/HLA-DQA1/HLA-DRA/CTSC
GO:0012507	CC	ER to Golgi transport vesicle membrane	1959-07-01	63/19869	1.43e-08	CD74/HLA-DPB1/HLA-DPA1/HLA-DRB1/HLA-DRB5/HLA-DQA1/HLA-DRA
GO:0050852	BP	T cell receptor signaling pathway	1958-09-01	139/18903	1.66e-08	CD8A/HLA-DPB1/CD8B/HLA-DRB1/SH2D1A/FYN/PTPRC/TRGC2/TRBC2
GO:0030669	CC	clathrin-coated endocytic vesicle membrane	1959-07-01	72/19869	3.26e-08	CD74/HLA-DPB1/HLA-DPA1/HLA-DRB1/HLA-DRB5/HLA-DQA1/HLA-DRA
GO:0140375	MF	immune receptor activity	1961-09-01	148/18432	7.39e-08	CD74/HLA-DPA1/HLA-DRB1/CX3CR1/HLA-DQA1/FCGR3A/HLA-DRA/IL10RA/KLRK1
GO:0045785	BP	positive regulation of cell adhesion	13/58	484/18903	8.12e-08	CCL5/CD74/HLA-DPB1/HLA-DPA1/HLA-DRB1/FYN/ITGB2/HLA-DRB5/PTPRC/HLA-DQA1/HLA-DMA/HLA-DRA/KLRK1
GO:0042605	MF	peptide antigen binding	1961-06-01	37/18432	9.2e-08	HLA-DPB1/HLA-DPA1/HLA-DRB1/HLA-DRB5/HLA-DQA1/HLA-DRA
GO:0045334	CC	clathrin-coated endocytic vesicle	1959-07-01	90/19869	1.41e-07	CD74/HLA-DPB1/HLA-DPA1/HLA-DRB1/HLA-DRB5/HLA-DQA1/HLA-DRA
GO:0050851	BP	antigen receptor-mediated signaling pathway	1958-10-01	252/18903	1.82e-07	CD8A/HLA-DPB1/CD8B/HLA-DRB1/SH2D1A/FYN/PTPRC/FCRL3/TRGC2/TRBC2
GO:0032588	CC	trans-Golgi network membrane	1959-07-01	101/19869	2.85e-07	CD74/HLA-DPB1/HLA-DPA1/HLA-DRB1/HLA-DRB5/HLA-DQA1/HLA-DRA
GO:0002683	BP	negative regulation of immune system process	1958-12-01	449/18903	3.71e-07	CST7/CD74/HLA-DRB1/SH2D1A/LYAR/FYN/PTPRC/TIGIT/CX3CR1/FCRL3/FGR/KLRK1
GO:0001913	BP	T cell mediated cytotoxicity	1958-06-01	51/18903	4.05e-07	GZMM/PRF1/HLA-DRB1/PTPRC/HLA-DRA/CTSC
GO:0019835	BP	cytolysis	1958-05-01	25/18903	4.4e-07	NKG7/GZMA/GZMM/PRF1/GZMH
GO:0044194	CC	cytolytic granule	1959-04-01	13/19869	6.52e-07	NKG7/PRF1/SRGN/GZMH
GO:0002366	BP	leukocyte activation involved in immune response	1958-10-01	293/18903	6.9e-07	NKG7/CD74/EOMES/HLA-DRB1/ITGB2/PTPRC/CX3CR1/FCGR3A/FGR/HLA-DRA
GO:0002377	BP	immunoglobulin production	1958-09-01	219/18903	7.48e-07	HLA-DPB1/HLA-DPA1/HLA-DRB1/HLA-DRB5/PTPRC/FCRL3/HLA-DQA1/HLA-DMA/HLA-DRA
GO:0002263	BP	cell activation involved in immune response	1958-10-01	297/18903	7.48e-07	NKG7/CD74/EOMES/HLA-DRB1/ITGB2/PTPRC/CX3CR1/FCGR3A/FGR/HLA-DRA
GO:0032395	MF	MHC class II receptor activity	1961-04-01	10/18432	7.55e-07	HLA-DPA1/HLA-DRB1/HLA-DQA1/HLA-DRA
GO:0031341	BP	regulation of cell killing	1958-07-01	102/18903	8.97e-07	PRF1/HLA-DRB1/SH2D1A/PTPRC/CX3CR1/HLA-DRA/KLRK1
GO:0009897	CC	external side of plasma membrane	1959-11-01	462/19869	1.19e-06	CD74/CD8A/HLA-DRB1/ITGB2/PTPRC/SLAMF7/CX3CR1/FCGR3A/TRGC2/TRBC2/KLRK1
GO:0002274	BP	myeloid leukocyte activation	1958-09-01	237/18903	1.36e-06	CST7/CCL5/CD74/ITGB2/PTPRC/CX3CR1/FCGR3A/FGR/CTSC
GO:0042116	BP	macrophage activation	1958-07-01	109/18903	1.36e-06	CST7/CD74/ITGB2/PTPRC/CX3CR1/FCGR3A/CTSC
GO:0030665	CC	clathrin-coated vesicle membrane	1959-07-01	132/19869	1.4e-06	CD74/HLA-DPB1/HLA-DPA1/HLA-DRB1/HLA-DRB5/HLA-DQA1/HLA-DRA
GO:0031343	BP	positive regulation of cell killing	1958-06-01	66/18903	1.63e-06	PRF1/HLA-DRB1/SH2D1A/PTPRC/HLA-DRA/KLRK1
GO:0002456	BP	T cell mediated immunity	1958-07-01	113/18903	1.67e-06	CD8A/GZMM/PRF1/HLA-DRB1/PTPRC/HLA-DRA/CTSC
GO:0002440	BP	production of molecular mediator of immune response	1958-10-01	333/18903	1.92e-06	CD74/HLA-DPB1/HLA-DPA1/HLA-DRB1/HLA-DRB5/PTPRC/FCRL3/HLA-DQA1/HLA-DMA/HLA-DRA
GO:0042267	BP	natural killer cell mediated cytotoxicity	1958-06-01	74/18903	3.06e-06	NKG7/SH2D1A/SLAMF7/FCGR3A/LYST/KLRK1
GO:0002228	BP	natural killer cell mediated immunity	1958-06-01	77/18903	3.81e-06	NKG7/SH2D1A/SLAMF7/FCGR3A/LYST/KLRK1
GO:0032103	BP	positive regulation of response to external stimulus	1958-11-01	464/18903	4.06e-06	NKG7/CCL5/CD74/CCL4/SH2D1A/FYN/CX3CR1/XCL2/PYHIN1/CTSC/KLRK1
GO:0030176	CC	integral component of endoplasmic reticulum membrane	1959-07-01	164/19869	5.69e-06	CD74/HLA-DPB1/HLA-DPA1/HLA-DRB1/HLA-DRB5/HLA-DQA1/HLA-DRA
GO:0002697	BP	regulation of immune effector process	1958-10-01	379/18903	5.9e-06	CD74/HLA-DRB1/SH2D1A/ITGB2/PTPRC/CX3CR1/FCRL3/FGR/HLA-DRA/KLRK1
GO:0031227	CC	intrinsic component of endoplasmic reticulum membrane	1959-07-01	172/19869	7.33e-06	CD74/HLA-DPB1/HLA-DPA1/HLA-DRB1/HLA-DRB5/HLA-DQA1/HLA-DRA
GO:0001910	BP	regulation of leukocyte mediated cytotoxicity	1958-06-01	87/18903	7.48e-06	HLA-DRB1/SH2D1A/PTPRC/CX3CR1/HLA-DRA/KLRK1
GO:0050671	BP	positive regulation of lymphocyte proliferation	1958-07-01	146/18903	8.45e-06	CCL5/CD74/HLA-DPB1/HLA-DPA1/PTPRC/FCRL3/FCGR3A
GO:0001774	BP	microglial cell activation	1958-05-01	47/18903	8.56e-06	CST7/ITGB2/PTPRC/CX3CR1/CTSC
GO:0046651	BP	lymphocyte proliferation	1958-09-01	305/18903	9.19e-06	CCL5/CD74/HLA-DPB1/HLA-DPA1/HLA-DRB1/FYN/PTPRC/FCRL3/FCGR3A
GO:0032946	BP	positive regulation of mononuclear cell proliferation	1958-07-01	149/18903	9.19e-06	CCL5/CD74/HLA-DPB1/HLA-DPA1/PTPRC/FCRL3/FCGR3A
GO:0032943	BP	mononuclear cell proliferation	1958-09-01	312/18903	1.09e-05	CCL5/CD74/HLA-DPB1/HLA-DPA1/HLA-DRB1/FYN/PTPRC/FCRL3/FCGR3A
GO:0002269	BP	leukocyte activation involved in inflammatory response	1958-05-01	50/18903	1.09e-05	CST7/ITGB2/PTPRC/CX3CR1/CTSC
GO:0030101	BP	natural killer cell activation	1958-06-01	99/18903	1.42e-05	NKG7/PTPRC/SLAMF7/FCGR3A/FGR/KLRK1
GO:0030666	CC	endocytic vesicle membrane	1959-07-01	194/19869	1.54e-05	CD74/HLA-DPB1/HLA-DPA1/HLA-DRB1/HLA-DRB5/HLA-DQA1/HLA-DRA
GO:0061900	BP	glial cell activation	1958-05-01	54/18903	1.55e-05	CST7/ITGB2/PTPRC/CX3CR1/CTSC
GO:0050670	BP	regulation of lymphocyte proliferation	1958-08-01	239/18903	1.55e-05	CCL5/CD74/HLA-DPB1/HLA-DPA1/HLA-DRB1/PTPRC/FCRL3/FCGR3A
GO:0030595	BP	leukocyte chemotaxis	1958-08-01	240/18903	1.57e-05	CCL5/CD74/CCL4/ITGB2/CX3CR1/XCL2/LYST/KLRK1
GO:0002703	BP	regulation of leukocyte mediated immunity	1958-08-01	241/18903	1.6e-05	HLA-DRB1/SH2D1A/ITGB2/PTPRC/CX3CR1/FGR/HLA-DRA/KLRK1
GO:0030662	CC	coated vesicle membrane	1959-07-01	198/19869	1.66e-05	CD74/HLA-DPB1/HLA-DPA1/HLA-DRB1/HLA-DRB5/HLA-DQA1/HLA-DRA
GO:0032944	BP	regulation of mononuclear cell proliferation	1958-08-01	243/18903	1.67e-05	CCL5/CD74/HLA-DPB1/HLA-DPA1/HLA-DRB1/PTPRC/FCRL3/FCGR3A
GO:0070665	BP	positive regulation of leukocyte proliferation	1958-07-01	167/18903	1.72e-05	CCL5/CD74/HLA-DPB1/HLA-DPA1/PTPRC/FCRL3/FCGR3A
GO:0001912	BP	positive regulation of leukocyte mediated cytotoxicity	1958-05-01	59/18903	2.23e-05	HLA-DRB1/SH2D1A/PTPRC/HLA-DRA/KLRK1
GO:0070661	BP	leukocyte proliferation	1958-09-01	348/18903	2.3e-05	CCL5/CD74/HLA-DPB1/HLA-DPA1/HLA-DRB1/FYN/PTPRC/FCRL3/FCGR3A
GO:0030136	CC	clathrin-coated vesicle	1959-07-01	211/19869	2.39e-05	CD74/HLA-DPB1/HLA-DPA1/HLA-DRB1/HLA-DRB5/HLA-DQA1/HLA-DRA
GO:0030135	CC	coated vesicle	1959-08-01	310/19869	2.55e-05	CD74/HLA-DPB1/HLA-DPA1/HLA-DRB1/HLA-DRB5/HLA-DQA1/HLA-DRA/CTSC
GO:0005765	CC	lysosomal membrane	1959-09-01	418/19869	2.55e-05	NKG7/CD74/HLA-DPB1/HLA-DPA1/HLA-DRB1/HLA-DRB5/HLA-DQA1/HLA-DMA/HLA-DRA
GO:0098852	CC	lytic vacuole membrane	1959-09-01	418/19869	2.55e-05	NKG7/CD74/HLA-DPB1/HLA-DPA1/HLA-DRB1/HLA-DRB5/HLA-DQA1/HLA-DMA/HLA-DRA
GO:0002699	BP	positive regulation of immune effector process	1958-08-01	261/18903	2.7e-05	CD74/HLA-DRB1/SH2D1A/ITGB2/PTPRC/FGR/HLA-DRA/KLRK1
GO:0030658	CC	transport vesicle membrane	1959-07-01	222/19869	2.73e-05	CD74/HLA-DPB1/HLA-DPA1/HLA-DRB1/HLA-DRB5/HLA-DQA1/HLA-DRA
GO:1901623	BP	regulation of lymphocyte chemotaxis	1958-04-01	27/18903	2.82e-05	CCL5/CCL4/XCL2/KLRK1
GO:0002831	BP	regulation of response to biotic stimulus	1958-09-01	361/18903	2.99e-05	CCL5/HLA-DRB1/SH2D1A/LYAR/FYN/APOBEC3G/FGR/PYHIN1/KLRK1
GO:0070663	BP	regulation of leukocyte proliferation	1958-08-01	269/18903	3.24e-05	CCL5/CD74/HLA-DPB1/HLA-DPA1/HLA-DRB1/PTPRC/FCRL3/FCGR3A
GO:0001819	BP	positive regulation of cytokine production	1958-10-01	486/18903	4.04e-05	CD74/HLA-DPB1/HLA-DPA1/PTPRC/TIGIT/F2R/FCGR3A/FGR/PYHIN1/KLRK1
GO:0003823	MF	antigen binding	1961-07-01	171/18432	4.19e-05	HLA-DPB1/HLA-DPA1/HLA-DRB1/HLA-DRB5/HLA-DQA1/HLA-DRA/TRBC2
GO:0002688	BP	regulation of leukocyte chemotaxis	1958-06-01	127/18903	4.99e-05	CCL5/CD74/CCL4/CX3CR1/XCL2/KLRK1
GO:0005774	CC	vacuolar membrane	1959-09-01	461/19869	5.14e-05	NKG7/CD74/HLA-DPB1/HLA-DPA1/HLA-DRB1/HLA-DRB5/HLA-DQA1/HLA-DMA/HLA-DRA
GO:0150076	BP	neuroinflammatory response	1958-05-01	73/18903	5.79e-05	CST7/ITGB2/PTPRC/CX3CR1/CTSC
GO:0038094	BP	Fc-gamma receptor signaling pathway	1958-04-01	33/18903	5.97e-05	FYN/PTPRC/FCGR3A/FGR
GO:0050900	BP	leukocyte migration	1958-09-01	398/18903	6.09e-05	CCL5/CD74/CCL4/FYN/ITGB2/CX3CR1/XCL2/LYST/KLRK1
GO:0002285	BP	lymphocyte activation involved in immune response	1958-07-01	207/18903	6.09e-05	NKG7/CD74/EOMES/HLA-DRB1/PTPRC/FCGR3A/HLA-DRA
GO:0035747	BP	natural killer cell chemotaxis	1958-03-01	10/18903	6.09e-05	CCL5/CCL4/KLRK1
GO:0005802	CC	trans-Golgi network	1959-07-01	262/19869	7.4e-05	CD74/HLA-DPB1/HLA-DPA1/HLA-DRB1/HLA-DRB5/HLA-DQA1/HLA-DRA
GO:0002705	BP	positive regulation of leukocyte mediated immunity	1958-06-01	140/18903	8.12e-05	HLA-DRB1/SH2D1A/ITGB2/PTPRC/HLA-DRA/KLRK1
GO:0070374	BP	positive regulation of ERK1 and ERK2 cascade	1958-07-01	223/18903	9.58e-05	CCL5/CD74/CCL4/HLA-DRB1/PTPRC/F2R/XCL2
GO:0060326	BP	cell chemotaxis	1958-08-01	319/18903	0.00010051	CCL5/CD74/CCL4/ITGB2/CX3CR1/XCL2/LYST/KLRK1
GO:0005770	CC	late endosome	1959-07-01	288/19869	0.0001307	CST7/CD74/HLA-DRB1/HLA-DRB5/F2R/HLA-DMA/HLA-DRA
GO:0045088	BP	regulation of innate immune response	1958-07-01	240/18903	0.00015117	CCL5/SH2D1A/LYAR/FYN/FGR/PYHIN1/KLRK1
GO:0002690	BP	positive regulation of leukocyte chemotaxis	1958-05-01	97/18903	0.00020959	CCL5/CD74/CCL4/CX3CR1/XCL2
GO:0002468	BP	dendritic cell antigen processing and presentation	1958-03-01	15/18903	0.00021242	CD74/HLA-DRB1/HLA-DRA
GO:0046631	BP	alpha-beta T cell activation	1958-06-01	174/18903	0.00026248	NKG7/EOMES/HLA-DRB1/PTPRC/HLA-DRA/TRBC2
GO:0042287	MF	MHC protein binding	1961-04-01	42/18432	0.00026269	CD74/CD8A/CD8B/KLRK1
GO:0042277	MF	peptide binding	1961-08-01	330/18432	0.00026269	CD74/HLA-DPB1/HLA-DPA1/HLA-DRB1/ITGB2/HLA-DRB5/HLA-DQA1/HLA-DRA
GO:0030593	BP	neutrophil chemotaxis	1958-05-01	106/18903	0.0003116	CCL5/CD74/CCL4/ITGB2/XCL2
GO:0006968	BP	cellular defense response	1958-04-01	52/18903	0.0003268	KLRG1/PRF1/SH2D1A/CX3CR1
GO:0018212	BP	peptidyl-tyrosine modification	1958-08-01	382/18903	0.00034229	CCL5/CD74/FYN/MATK/ITGB2/TPST2/PTPRC/FGR
GO:0030139	CC	endocytic vesicle	1959-07-01	343/19869	0.00038093	CD74/HLA-DPB1/HLA-DPA1/HLA-DRB1/HLA-DRB5/HLA-DQA1/HLA-DRA
GO:0002833	BP	positive regulation of response to biotic stimulus	1958-06-01	188/18903	0.00038861	CCL5/HLA-DRB1/SH2D1A/FYN/PYHIN1/KLRK1
GO:0038093	BP	Fc receptor signaling pathway	1958-04-01	55/18903	0.00039541	FYN/PTPRC/FCGR3A/FGR
GO:1903978	BP	regulation of microglial cell activation	1958-03-01	20/18903	0.00048639	CST7/PTPRC/CTSC
GO:0002695	BP	negative regulation of leukocyte activation	1958-06-01	198/18903	0.00050333	CST7/CD74/HLA-DRB1/PTPRC/TIGIT/FGR
GO:0002708	BP	positive regulation of lymphocyte mediated immunity	1958-05-01	119/18903	0.00050421	HLA-DRB1/SH2D1A/PTPRC/HLA-DRA/KLRK1
GO:0140131	BP	positive regulation of lymphocyte chemotaxis	1958-03-01	21/18903	0.00054834	CCL5/CCL4/XCL2
GO:0050727	BP	regulation of inflammatory response	1958-08-01	414/18903	0.0005631	NKG7/CST7/CCL5/HLA-DRB1/FYN/PTPRC/FGR/CTSC
GO:0071675	BP	regulation of mononuclear cell migration	1958-05-01	123/18903	0.00057269	CCL5/CCL4/CX3CR1/XCL2/KLRK1
GO:0043030	BP	regulation of macrophage activation	1958-04-01	62/18903	0.00059104	CST7/CD74/PTPRC/CTSC
GO:0031349	BP	positive regulation of defense response	1958-07-01	307/18903	0.00061788	NKG7/CCL5/SH2D1A/FYN/PYHIN1/CTSC/KLRK1
GO:0042098	BP	T cell proliferation	1958-06-01	212/18903	0.00068585	CCL5/HLA-DPB1/HLA-DPA1/HLA-DRB1/FYN/PTPRC
GO:0048247	BP	lymphocyte chemotaxis	1958-04-01	65/18903	0.00068953	CCL5/CCL4/XCL2/KLRK1
GO:0006909	BP	phagocytosis	1958-07-01	314/18903	0.00068953	LYAR/FYN/ITGB2/PTPRC/FGR/TRBC2/LYST
GO:0070372	BP	regulation of ERK1 and ERK2 cascade	1958-07-01	315/18903	0.00068953	CCL5/CD74/CCL4/HLA-DRB1/PTPRC/F2R/XCL2
GO:0071621	BP	granulocyte chemotaxis	1958-05-01	130/18903	0.00068953	CCL5/CD74/CCL4/ITGB2/XCL2
GO:1990266	BP	neutrophil migration	1958-05-01	130/18903	0.00068953	CCL5/CD74/CCL4/ITGB2/XCL2
GO:0098791	CC	Golgi apparatus subcompartment	1959-07-01	387/19869	0.00077721	CD74/HLA-DPB1/HLA-DPA1/HLA-DRB1/HLA-DRB5/HLA-DQA1/HLA-DRA
GO:0031301	CC	integral component of organelle membrane	1959-07-01	390/19869	0.00078598	CD74/HLA-DPB1/HLA-DPA1/HLA-DRB1/HLA-DRB5/HLA-DQA1/HLA-DRA
GO:0050866	BP	negative regulation of cell activation	1958-06-01	221/18903	0.0008153	CST7/CD74/HLA-DRB1/PTPRC/TIGIT/FGR
GO:2000401	BP	regulation of lymphocyte migration	1958-04-01	69/18903	0.00082561	CCL5/CCL4/XCL2/KLRK1
GO:0002548	BP	monocyte chemotaxis	1958-04-01	71/18903	0.00090748	CCL5/CCL4/CX3CR1/XCL2
GO:0002433	BP	immune response-regulating cell surface receptor signaling pathway involved in phagocytosis	1958-03-01	26/18903	0.00090748	FYN/PTPRC/FGR
GO:0019883	BP	antigen processing and presentation of endogenous antigen	1958-03-01	26/18903	0.00090748	CD74/HLA-DRB1/HLA-DRA
GO:0038096	BP	Fc-gamma receptor signaling pathway involved in phagocytosis	1958-03-01	26/18903	0.00090748	FYN/PTPRC/FGR
GO:0034341	BP	response to interferon-gamma	1958-05-01	140/18903	0.00091993	CCL5/CD74/CCL4/HLA-DPA1/XCL2
GO:0042288	MF	MHC class I protein binding	1961-03-01	22/18432	0.00094797	CD8A/CD8B/KLRK1
GO:0050920	BP	regulation of chemotaxis	1958-06-01	230/18903	0.00095393	CCL5/CD74/CCL4/CX3CR1/XCL2/KLRK1
GO:0033218	MF	amide binding	1961-08-01	408/18432	0.00095431	CD74/HLA-DPB1/HLA-DPA1/HLA-DRB1/ITGB2/HLA-DRB5/HLA-DQA1/HLA-DRA
GO:0071677	BP	positive regulation of mononuclear cell migration	1958-04-01	73/18903	0.00096007	CCL5/CCL4/CX3CR1/XCL2
GO:0002685	BP	regulation of leukocyte migration	1958-06-01	231/18903	0.00096007	CCL5/CD74/CCL4/CX3CR1/XCL2/KLRK1
GO:0002418	BP	immune response to tumor cell	1958-03-01	27/18903	0.00097478	NKG7/PRF1/HLA-DRB1
GO:0070371	BP	ERK1 and ERK2 cascade	1958-07-01	340/18903	0.00099474	CCL5/CD74/CCL4/HLA-DRB1/PTPRC/F2R/XCL2
GO:0050921	BP	positive regulation of chemotaxis	1958-05-01	144/18903	0.00099792	CCL5/CD74/CCL4/CX3CR1/XCL2
GO:0014065	BP	phosphatidylinositol 3-kinase signaling	1958-05-01	145/18903	0.00101396	CCL5/HCST/F2R/FCGR3A/FGR
GO:0045089	BP	positive regulation of innate immune response	1958-05-01	145/18903	0.00101396	CCL5/SH2D1A/FYN/PYHIN1/KLRK1
GO:0002687	BP	positive regulation of leukocyte migration	1958-05-01	148/18903	0.00110782	CCL5/CD74/CCL4/CX3CR1/XCL2
GO:0097529	BP	myeloid leukocyte migration	1958-06-01	242/18903	0.00116922	CCL5/CD74/CCL4/ITGB2/CX3CR1/XCL2
GO:0031300	CC	intrinsic component of organelle membrane	1959-07-01	420/19869	0.0011946	CD74/HLA-DPB1/HLA-DPA1/HLA-DRB1/HLA-DRB5/HLA-DQA1/HLA-DRA
GO:0030133	CC	transport vesicle	1959-07-01	423/19869	0.00120586	CD74/HLA-DPB1/HLA-DPA1/HLA-DRB1/HLA-DRB5/HLA-DQA1/HLA-DRA
GO:0002437	BP	inflammatory response to antigenic stimulus	1958-04-01	79/18903	0.00121028	HLA-DRB1/FYN/FCGR3A/FGR
GO:0043299	BP	leukocyte degranulation	1958-04-01	79/18903	0.00121028	NKG7/ITGB2/FCGR3A/FGR
GO:0014068	BP	positive regulation of phosphatidylinositol 3-kinase signaling	1958-04-01	80/18903	0.00126091	CCL5/HCST/F2R/FGR
GO:0042379	MF	chemokine receptor binding	1961-04-01	71/18432	0.00136485	CCL5/CCL4/CX3CR1/XCL2
GO:0001916	BP	positive regulation of T cell mediated cytotoxicity	1958-03-01	31/18903	0.00136714	HLA-DRB1/PTPRC/HLA-DRA
GO:0097530	BP	granulocyte migration	1958-05-01	158/18903	0.00143614	CCL5/CD74/CCL4/ITGB2/XCL2
GO:0002862	BP	negative regulation of inflammatory response to antigenic stimulus	1958-03-01	32/18903	0.00148121	HLA-DRB1/FYN/FGR
GO:0043410	BP	positive regulation of MAPK cascade	1958-08-01	496/18903	0.00148121	CCL5/CD74/CCL4/HLA-DRB1/PTPRC/F2R/FCRL3/XCL2
GO:0001772	CC	immunological synapse	1959-03-01	45/19869	0.00152105	GZMA/HLA-DRB1/HLA-DRA
GO:0002431	BP	Fc receptor mediated stimulatory signaling pathway	1958-03-01	33/18903	0.00160138	FYN/PTPRC/FGR
GO:0018108	BP	peptidyl-tyrosine phosphorylation	1958-07-01	380/18903	0.00177199	CCL5/CD74/FYN/MATK/ITGB2/PTPRC/FGR
GO:0070098	BP	chemokine-mediated signaling pathway	1958-04-01	90/18903	0.00188564	CCL5/CCL4/CX3CR1/XCL2
GO:0031348	BP	negative regulation of defense response	1958-06-01	272/18903	0.00200971	CST7/HLA-DRB1/LYAR/FYN/PTPRC/FGR
GO:0010922	BP	positive regulation of phosphatase activity	1958-03-01	36/18903	0.00200971	PLEK/PTPRC/FCRL3
GO:0007259	BP	receptor signaling pathway via JAK-STAT	1958-05-01	172/18903	0.00200971	CCL5/FYN/PTPRC/F2R/IL10RA
GO:0048015	BP	phosphatidylinositol-mediated signaling	1958-05-01	178/18903	0.00233981	CCL5/HCST/F2R/FCGR3A/FGR
GO:0002706	BP	regulation of lymphocyte mediated immunity	1958-05-01	179/18903	0.00238392	HLA-DRB1/SH2D1A/PTPRC/HLA-DRA/KLRK1
GO:1990868	BP	response to chemokine	1958-04-01	98/18903	0.00248578	CCL5/CCL4/CX3CR1/XCL2
GO:1990869	BP	cellular response to chemokine	1958-04-01	98/18903	0.00248578	CCL5/CCL4/CX3CR1/XCL2
GO:0042129	BP	regulation of T cell proliferation	1958-05-01	182/18903	0.00250182	CCL5/HLA-DPB1/HLA-DPA1/HLA-DRB1/PTPRC
GO:0048017	BP	inositol lipid-mediated signaling	1958-05-01	182/18903	0.00250182	CCL5/HCST/F2R/FCGR3A/FGR
GO:0097696	BP	receptor signaling pathway via STAT	1958-05-01	183/18903	0.002546	CCL5/FYN/PTPRC/F2R/IL10RA
GO:0009615	BP	response to virus	1958-07-01	409/18903	0.002546	CCL5/CCL4/PRF1/APOBEC3G/PTPRC/FGR/LYST
GO:0050728	BP	negative regulation of inflammatory response	1958-05-01	184/18903	0.00257683	CST7/HLA-DRB1/FYN/PTPRC/FGR
GO:0001914	BP	regulation of T cell mediated cytotoxicity	1958-03-01	41/18903	0.0027378	HLA-DRB1/PTPRC/HLA-DRA
GO:0150077	BP	regulation of neuroinflammatory response	1958-03-01	41/18903	0.0027378	CST7/PTPRC/CTSC
GO:0030098	BP	lymphocyte differentiation	1958-07-01	419/18903	0.00286788	CD74/CD8A/EOMES/HLA-DRB1/PTPRC/FCRL3/HLA-DRA
GO:0030217	BP	T cell differentiation	1958-06-01	296/18903	0.00286896	CD74/CD8A/EOMES/HLA-DRB1/PTPRC/HLA-DRA
GO:2000403	BP	positive regulation of lymphocyte migration	1958-03-01	42/18903	0.00286896	CCL5/CCL4/XCL2
GO:0050777	BP	negative regulation of immune response	1958-05-01	190/18903	0.00286896	HLA-DRB1/LYAR/FYN/PTPRC/FGR
GO:0046425	BP	regulation of receptor signaling pathway via JAK-STAT	1958-04-01	104/18903	0.00287322	CCL5/PTPRC/F2R/IL10RA
GO:0002347	BP	response to tumor cell	1958-03-01	43/18903	0.0030312	NKG7/PRF1/HLA-DRB1
GO:0042102	BP	positive regulation of T cell proliferation	1958-04-01	106/18903	0.00304966	CCL5/HLA-DPB1/HLA-DPA1/PTPRC
GO:0002444	BP	myeloid leukocyte mediated immunity	1958-04-01	107/18903	0.00314036	ITGB2/CX3CR1/FCGR3A/FGR
GO:0030890	BP	positive regulation of B cell proliferation	1958-03-01	45/18903	0.00338124	CD74/PTPRC/FCRL3
GO:0046427	BP	positive regulation of receptor signaling pathway via JAK-STAT	1958-03-01	45/18903	0.00338124	CCL5/F2R/IL10RA
GO:0032102	BP	negative regulation of response to external stimulus	1958-07-01	436/18903	0.00341391	CST7/HLA-DRB1/LYAR/FYN/PTPRC/FGR/KLRK1
GO:0014066	BP	regulation of phosphatidylinositol 3-kinase signaling	1958-04-01	111/18903	0.00352002	CCL5/HCST/F2R/FGR
GO:0002861	BP	regulation of inflammatory response to antigenic stimulus	1958-03-01	47/18903	0.00377441	HLA-DRB1/FYN/FGR
GO:0002361	BP	CD4-positive, CD25-positive, alpha-beta regulatory T cell differentiation	1958-02-01	10/18903	0.00378273	HLA-DRB1/HLA-DRA
GO:0045657	BP	positive regulation of monocyte differentiation	1958-02-01	10/18903	0.00378273	CD74/HLA-DRB1
GO:0004252	MF	serine-type endopeptidase activity	1961-05-01	174/18432	0.00384473	GZMK/GZMA/GZMM/GZMH/CTSC
GO:0071674	BP	mononuclear cell migration	1958-05-01	206/18903	0.0038503	CCL5/CCL4/CX3CR1/XCL2/KLRK1
GO:1904892	BP	regulation of receptor signaling pathway via STAT	1958-04-01	115/18903	0.00390297	CCL5/PTPRC/F2R/IL10RA
GO:0019722	BP	calcium-mediated signaling	1958-05-01	208/18903	0.00397493	PLEK/CCL4/PTPRC/CX3CR1/FCGR3A
GO:1904894	BP	positive regulation of receptor signaling pathway via STAT	1958-03-01	49/18903	0.00407772	CCL5/F2R/IL10RA
GO:0045582	BP	positive regulation of T cell differentiation	1958-04-01	117/18903	0.00407772	CD74/HLA-DRB1/PTPRC/HLA-DRA
GO:0045619	BP	regulation of lymphocyte differentiation	1958-05-01	210/18903	0.00407772	CD74/HLA-DRB1/PTPRC/FCRL3/HLA-DRA
GO:0002286	BP	T cell activation involved in immune response	1958-04-01	118/18903	0.00415009	CD74/EOMES/HLA-DRB1/HLA-DRA
GO:0071346	BP	cellular response to interferon-gamma	1958-04-01	118/18903	0.00415009	CCL5/CCL4/HLA-DPA1/XCL2
GO:0032609	BP	interferon-gamma production	1958-04-01	119/18903	0.00423458	HLA-DPB1/HLA-DPA1/HLA-DRB1/KLRK1
GO:0032649	BP	regulation of interferon-gamma production	1958-04-01	119/18903	0.00423458	HLA-DPB1/HLA-DPA1/HLA-DRB1/KLRK1
GO:0043320	BP	natural killer cell degranulation	1958-02-01	11/18903	0.00429416	NKG7/FCGR3A
GO:0045060	BP	negative thymic T cell selection	1958-02-01	11/18903	0.00429416	CD74/PTPRC
GO:0042101	CC	T cell receptor complex	1959-04-01	147/19869	0.00435487	CD8A/CD8B/TRGC2/TRBC2
GO:0072676	BP	lymphocyte migration	1958-04-01	124/18903	0.00486092	CCL5/CCL4/XCL2/KLRK1
GO:1903131	BP	mononuclear cell differentiation	1958-07-01	473/18903	0.00498104	CD74/CD8A/EOMES/HLA-DRB1/PTPRC/FCRL3/HLA-DRA
GO:0008236	MF	serine-type peptidase activity	1961-05-01	192/18432	0.00498217	GZMK/GZMA/GZMM/GZMH/CTSC
GO:0004715	MF	non-membrane spanning protein tyrosine kinase activity	1961-03-01	45/18432	0.00498217	FYN/MATK/FGR
GO:0017171	MF	serine hydrolase activity	1961-05-01	196/18432	0.00498217	GZMK/GZMA/GZMM/GZMH/CTSC
GO:0042608	MF	T cell receptor binding	1961-02-01	10/18432	0.00498217	HLA-DRB1/HLA-DRA
GO:0048020	MF	CCR chemokine receptor binding	1961-03-01	47/18432	0.00498217	CCL5/CCL4/XCL2
GO:0043380	BP	regulation of memory T cell differentiation	1958-02-01	12/18903	0.00499837	HLA-DRB1/HLA-DRA
GO:0043383	BP	negative T cell selection	1958-02-01	12/18903	0.00499837	CD74/PTPRC
GO:0070493	BP	thrombin-activated receptor signaling pathway	1958-02-01	12/18903	0.00499837	PLEK/F2R
GO:0031902	CC	late endosome membrane	1959-04-01	155/19869	0.00513992	HLA-DRB1/HLA-DRB5/HLA-DMA/HLA-DRA
GO:0008009	MF	chemokine activity	1961-03-01	49/18432	0.00532132	CCL5/CCL4/XCL2
GO:0045621	BP	positive regulation of lymphocyte differentiation	1958-04-01	130/18903	0.00564374	CD74/HLA-DRB1/PTPRC/HLA-DRA
GO:0043379	BP	memory T cell differentiation	1958-02-01	13/18903	0.00583002	HLA-DRB1/HLA-DRA
GO:0001706	BP	endoderm formation	1958-03-01	58/18903	0.00616036	DUSP2/EOMES/ITGB2
GO:0019221	BP	cytokine-mediated signaling pathway	1958-07-01	496/18903	0.0063368	CCL5/CD74/CCL4/PTPRC/CX3CR1/XCL2/IL10RA
GO:0033363	BP	secretory granule organization	1958-03-01	59/18903	0.00640552	SRGN/F2R/LYST
GO:0043922	BP	negative regulation by host of viral transcription	1958-02-01	14/18903	0.00648015	CCL5/CCL4
GO:0045059	BP	positive thymic T cell selection	1958-02-01	14/18903	0.00648015	CD74/PTPRC
GO:0046598	BP	positive regulation of viral entry into host cell	1958-02-01	14/18903	0.00648015	CD74/HLA-DRB1
GO:0075294	BP	positive regulation by symbiont of entry into host	1958-02-01	14/18903	0.00648015	CD74/HLA-DRB1
GO:0090715	BP	immunological memory formation process	1958-02-01	14/18903	0.00648015	HLA-DRB1/HLA-DRA
GO:0002711	BP	positive regulation of T cell mediated immunity	1958-03-01	60/18903	0.00648015	HLA-DRB1/PTPRC/HLA-DRA
GO:0002886	BP	regulation of myeloid leukocyte mediated immunity	1958-03-01	60/18903	0.00648015	ITGB2/CX3CR1/FGR
GO:0045055	BP	regulated exocytosis	1958-05-01	242/18903	0.00676901	NKG7/PLEK/ITGB2/FCGR3A/FGR
GO:0006887	BP	exocytosis	1958-06-01	369/18903	0.00707393	NKG7/CCL5/PLEK/ITGB2/FCGR3A/FGR
GO:1903900	BP	regulation of viral life cycle	1958-04-01	142/18903	0.00727993	CCL5/CD74/HLA-DRB1/APOBEC3G
GO:0002218	BP	activation of innate immune response	1958-03-01	64/18903	0.00758214	FYN/PYHIN1/KLRK1
GO:0035306	BP	positive regulation of dephosphorylation	1958-03-01	64/18903	0.00758214	PLEK/PTPRC/FCRL3
GO:0048524	BP	positive regulation of viral process	1958-03-01	64/18903	0.00758214	CCL5/CD74/HLA-DRB1
GO:0010820	BP	positive regulation of T cell chemotaxis	1958-02-01	16/18903	0.00814691	CCL5/XCL2
GO:0050854	BP	regulation of antigen receptor-mediated signaling pathway	1958-03-01	66/18903	0.00820771	SH2D1A/PTPRC/FCRL3
GO:0016004	MF	phospholipase activator activity	1961-02-01	14/18432	0.0084496	CCL5/FYN
GO:0030888	BP	regulation of B cell proliferation	1958-03-01	67/18903	0.00853074	CD74/PTPRC/FCRL3
GO:0010819	BP	regulation of T cell chemotaxis	1958-02-01	17/18903	0.0090316	CCL5/XCL2
GO:0090713	BP	immunological memory process	1958-02-01	17/18903	0.0090316	HLA-DRB1/HLA-DRA
GO:0050871	BP	positive regulation of B cell activation	1958-04-01	155/18903	0.00962177	CD74/PTPRC/FCRL3/TRBC2
GO:0050730	BP	regulation of peptidyl-tyrosine phosphorylation	1958-05-01	266/18903	0.00970085	CCL5/CD74/FYN/ITGB2/PTPRC
GO:0002287	BP	alpha-beta T cell activation involved in immune response	1958-03-01	71/18903	0.00979468	EOMES/HLA-DRB1/HLA-DRA
GO:0002293	BP	alpha-beta T cell differentiation involved in immune response	1958-03-01	71/18903	0.00979468	EOMES/HLA-DRB1/HLA-DRA
GO:0051924	BP	regulation of calcium ion transport	1958-05-01	268/18903	0.00984662	CCL5/CCL4/FYN/F2R/FCRL3
GO:0150079	BP	negative regulation of neuroinflammatory response	1958-02-01	18/18903	0.00984662	CST7/PTPRC
GO:0046635	BP	positive regulation of alpha-beta T cell activation	1958-03-01	73/18903	0.0104594	HLA-DRB1/PTPRC/HLA-DRA
GO:0002483	BP	antigen processing and presentation of endogenous peptide antigen	1958-02-01	19/18903	0.0107752	HLA-DRB1/HLA-DRA
GO:0043031	BP	negative regulation of macrophage activation	1958-02-01	19/18903	0.0107752	CST7/PTPRC
GO:0048245	BP	eosinophil chemotaxis	1958-02-01	19/18903	0.0107752	CCL5/CCL4
GO:0050792	BP	regulation of viral process	1958-04-01	162/18903	0.0107856	CCL5/CD74/HLA-DRB1/APOBEC3G
GO:0098802	CC	plasma membrane signaling receptor complex	1959-05-01	319/19869	0.0109395	CD8A/CD8B/ITGB2/TRGC2/TRBC2
GO:0045121	CC	membrane raft	1959-05-01	326/19869	0.0114944	CD8A/FYN/ITGB2/PTPRC/F2R
GO:0098857	CC	membrane microdomain	1959-05-01	327/19869	0.0114944	CD8A/FYN/ITGB2/PTPRC/F2R
GO:0051250	BP	negative regulation of lymphocyte activation	1958-04-01	166/18903	0.0117389	CD74/HLA-DRB1/TIGIT/FGR
GO:0045655	BP	regulation of monocyte differentiation	1958-02-01	20/18903	0.0117813	CD74/HLA-DRB1
GO:0032729	BP	positive regulation of interferon-gamma production	1958-03-01	77/18903	0.0117982	HLA-DPB1/HLA-DPA1/KLRK1
GO:0060229	MF	lipase activator activity	1961-02-01	17/18432	0.0119202	CCL5/FYN
GO:0002292	BP	T cell differentiation involved in immune response	1958-03-01	79/18903	0.0126405	EOMES/HLA-DRB1/HLA-DRA
GO:0090026	BP	positive regulation of monocyte chemotaxis	1958-02-01	21/18903	0.0127494	CCL5/CX3CR1
GO:0099515	BP	actin filament-based transport	1958-02-01	21/18903	0.0127494	MYO1F/SYNE2
GO:0007249	BP	I-kappaB kinase/NF-kappaB signaling	1958-05-01	288/18903	0.0127494	CD74/HLA-DRB1/FYN/F2R/CX3CR1
GO:0002223	BP	stimulatory C-type lectin receptor signaling pathway	1958-02-01	22/18903	0.0136304	FYN/KLRK1
GO:0032516	BP	positive regulation of phosphoprotein phosphatase activity	1958-02-01	22/18903	0.0136304	PTPRC/FCRL3
GO:0045061	BP	thymic T cell selection	1958-02-01	22/18903	0.0136304	CD74/PTPRC
GO:1990840	BP	response to lectin	1958-02-01	22/18903	0.0136304	FYN/KLRK1
GO:1990858	BP	cellular response to lectin	1958-02-01	22/18903	0.0136304	FYN/KLRK1
GO:0007492	BP	endoderm development	1958-03-01	83/18903	0.0139777	DUSP2/EOMES/ITGB2
GO:0010921	BP	regulation of phosphatase activity	1958-03-01	84/18903	0.0143366	PLEK/PTPRC/FCRL3
GO:0051851	BP	modulation by host of symbiont process	1958-03-01	84/18903	0.0143366	CCL5/CCL4/CX3CR1
GO:0045580	BP	regulation of T cell differentiation	1958-04-01	179/18903	0.0144348	CD74/HLA-DRB1/PTPRC/HLA-DRA
GO:0006816	BP	calcium ion transport	1958-06-01	440/18903	0.0144476	CCL5/CCL4/FYN/PTPRC/F2R/FCRL3
GO:0045591	BP	positive regulation of regulatory T cell differentiation	1958-02-01	23/18903	0.0144476	HLA-DRB1/HLA-DRA
GO:0072677	BP	eosinophil migration	1958-02-01	23/18903	0.0144476	CCL5/CCL4
GO:1903902	BP	positive regulation of viral life cycle	1958-02-01	24/18903	0.0155407	CD74/HLA-DRB1
GO:1902107	BP	positive regulation of leukocyte differentiation	1958-04-01	184/18903	0.0155407	CD74/HLA-DRB1/PTPRC/HLA-DRA
GO:1903708	BP	positive regulation of hemopoiesis	1958-04-01	184/18903	0.0155407	CD74/HLA-DRB1/PTPRC/HLA-DRA
GO:0044403	BP	biological process involved in symbiotic interaction	1958-05-01	307/18903	0.0156816	CCL5/CD74/CCL4/HLA-DRB1/CX3CR1
GO:0002709	BP	regulation of T cell mediated immunity	1958-03-01	89/18903	0.0162584	HLA-DRB1/PTPRC/HLA-DRA
GO:0001911	BP	negative regulation of leukocyte mediated cytotoxicity	1958-02-01	25/18903	0.0165624	PTPRC/CX3CR1
GO:0043302	BP	positive regulation of leukocyte degranulation	1958-02-01	25/18903	0.0165624	ITGB2/FGR
GO:0043123	BP	positive regulation of I-kappaB kinase/NF-kappaB signaling	1958-04-01	189/18903	0.016762	CD74/HLA-DRB1/FYN/F2R
GO:0019932	BP	second-messenger-mediated signaling	1958-05-01	314/18903	0.0169227	PLEK/CCL4/PTPRC/CX3CR1/FCGR3A
GO:1902105	BP	regulation of leukocyte differentiation	1958-05-01	317/18903	0.0175389	CD74/HLA-DRB1/PTPRC/FCRL3/HLA-DRA
GO:0046629	BP	gamma-delta T cell activation	1958-02-01	26/18903	0.0175389	PTPRC/TRGC2
GO:1905523	BP	positive regulation of macrophage migration	1958-02-01	26/18903	0.0175389	CCL5/CX3CR1
GO:0050731	BP	positive regulation of peptidyl-tyrosine phosphorylation	1958-04-01	193/18903	0.0177041	CCL5/CD74/FYN/PTPRC
GO:0044853	CC	plasma membrane raft	1959-03-01	113/19869	0.0182298	CD8A/ITGB2/F2R
GO:0042832	BP	defense response to protozoan	1958-02-01	27/18903	0.0186742	NKG7/LYST
GO:0045954	BP	positive regulation of natural killer cell mediated cytotoxicity	1958-02-01	27/18903	0.0186742	SH2D1A/KLRK1
GO:0034109	BP	homotypic cell-cell adhesion	1958-03-01	95/18903	0.0186895	CCL5/PLEK/CLIC1
GO:1901214	BP	regulation of neuron death	1958-05-01	325/18903	0.0189843	CCL5/FYN/ITGB2/F2R/CX3CR1
GO:0002275	BP	myeloid cell activation involved in immune response	1958-03-01	96/18903	0.019096	ITGB2/CX3CR1/FGR
GO:0001562	BP	response to protozoan	1958-02-01	28/18903	0.0195159	NKG7/LYST
GO:0010818	BP	T cell chemotaxis	1958-02-01	28/18903	0.0195159	CCL5/XCL2
GO:0031342	BP	negative regulation of cell killing	1958-02-01	28/18903	0.0195159	PTPRC/CX3CR1
GO:0090314	BP	positive regulation of protein targeting to membrane	1958-02-01	28/18903	0.0195159	FYN/ITGB2
GO:0050864	BP	regulation of B cell activation	1958-04-01	204/18903	0.0207419	CD74/PTPRC/FCRL3/TRBC2
GO:0090025	BP	regulation of monocyte chemotaxis	1958-02-01	29/18903	0.0207562	CCL5/CX3CR1
GO:0001664	MF	G protein-coupled receptor binding	1961-05-01	289/18432	0.0212774	CCL5/CCL4/FYN/CX3CR1/XCL2
GO:0004175	MF	endopeptidase activity	1961-06-01	426/18432	0.0213409	GZMK/GZMA/GZMM/GZMH/CTSW/CTSC
GO:0032496	BP	response to lipopolysaccharide	1958-05-01	339/18903	0.0220117	CCL5/F2R/CX3CR1/IL10RA/KLRK1
GO:0032677	BP	regulation of interleukin-8 production	1958-03-01	103/18903	0.0224691	CD74/PTPRC/F2R
GO:0050764	BP	regulation of phagocytosis	1958-03-01	103/18903	0.0224691	LYAR/PTPRC/FGR
GO:0030247	MF	polysaccharide binding	1961-02-01	25/18432	0.0224789	HLA-DRB1/HLA-DRA
GO:0032637	BP	interleukin-8 production	1958-03-01	104/18903	0.022909	CD74/PTPRC/F2R
GO:0042100	BP	B cell proliferation	1958-03-01	104/18903	0.022909	CD74/PTPRC/FCRL3
GO:0002220	BP	innate immune response activating cell surface receptor signaling pathway	1958-02-01	31/18903	0.0231349	FYN/KLRK1
GO:0002717	BP	positive regulation of natural killer cell mediated immunity	1958-02-01	32/18903	0.0243489	SH2D1A/KLRK1
GO:0002758	BP	innate immune response-activating signal transduction	1958-02-01	32/18903	0.0243489	FYN/KLRK1
GO:0080111	BP	DNA demethylation	1958-02-01	32/18903	0.0243489	EOMES/APOBEC3G
GO:0050858	BP	negative regulation of antigen receptor-mediated signaling pathway	1958-02-01	33/18903	0.0257713	SH2D1A/FCRL3
GO:0032611	BP	interleukin-1 beta production	1958-03-01	111/18903	0.0266654	F2R/CX3CR1/PYHIN1
GO:0032651	BP	regulation of interleukin-1 beta production	1958-03-01	111/18903	0.0266654	F2R/CX3CR1/PYHIN1
GO:0071347	BP	cellular response to interleukin-1	1958-03-01	111/18903	0.0266654	CCL5/CCL4/XCL2
GO:0002323	BP	natural killer cell activation involved in immune response	1958-02-01	34/18903	0.026796	NKG7/FCGR3A
GO:0090313	BP	regulation of protein targeting to membrane	1958-02-01	34/18903	0.026796	FYN/ITGB2
GO:0002237	BP	response to molecule of bacterial origin	1958-05-01	360/18903	0.026796	CCL5/F2R/CX3CR1/IL10RA/KLRK1
GO:0007229	BP	integrin-mediated signaling pathway	1958-03-01	113/18903	0.0276132	PLEK/ITGB2/FGR
GO:0043372	BP	positive regulation of CD4-positive, alpha-beta T cell differentiation	1958-02-01	35/18903	0.0279775	HLA-DRB1/HLA-DRA
GO:2000406	BP	positive regulation of T cell migration	1958-02-01	35/18903	0.0279775	CCL5/XCL2
GO:0002824	BP	positive regulation of adaptive immune response based on somatic recombination of immune receptors built from immunoglobulin superfamily domains	1958-03-01	114/18903	0.0279896	HLA-DRB1/PTPRC/HLA-DRA
GO:0035710	BP	CD4-positive, alpha-beta T cell activation	1958-03-01	115/18903	0.0284703	NKG7/HLA-DRB1/HLA-DRA
GO:0046634	BP	regulation of alpha-beta T cell activation	1958-03-01	115/18903	0.0284703	HLA-DRB1/PTPRC/HLA-DRA
GO:0004896	MF	cytokine receptor activity	1961-03-01	97/18432	0.02854	CD74/CX3CR1/IL10RA
GO:0070997	BP	neuron death	1958-05-01	368/18903	0.028638	CCL5/FYN/ITGB2/F2R/CX3CR1
GO:0051702	BP	biological process involved in interaction with symbiont	1958-03-01	116/18903	0.0288286	CCL5/CCL4/CX3CR1
GO:0030224	BP	monocyte differentiation	1958-02-01	36/18903	0.0288286	CD74/HLA-DRB1
GO:0045589	BP	regulation of regulatory T cell differentiation	1958-02-01	36/18903	0.0288286	HLA-DRB1/HLA-DRA
GO:0001818	BP	negative regulation of cytokine production	1958-05-01	371/18903	0.0292045	HLA-DRB1/SRGN/PTPRC/TIGIT/CX3CR1
GO:0046632	BP	alpha-beta T cell differentiation	1958-03-01	117/18903	0.0292329	EOMES/HLA-DRB1/HLA-DRA
GO:0035510	BP	DNA dealkylation	1958-02-01	37/18903	0.0299893	EOMES/APOBEC3G
GO:0070229	BP	negative regulation of lymphocyte apoptotic process	1958-02-01	37/18903	0.0299893	CCL5/CD74
GO:0043087	BP	regulation of GTPase activity	1958-05-01	376/18903	0.0304464	CCL5/CCL4/F2R/XCL2/KLRK1
GO:0002821	BP	positive regulation of adaptive immune response	1958-03-01	120/18903	0.0309196	HLA-DRB1/PTPRC/HLA-DRA
GO:0043368	BP	positive T cell selection	1958-02-01	38/18903	0.031156	CD74/PTPRC
GO:0043516	BP	regulation of DNA damage response, signal transduction by p53 class mediator	1958-02-01	38/18903	0.031156	CD74/PYHIN1
GO:0002698	BP	negative regulation of immune effector process	1958-03-01	122/18903	0.0320303	PTPRC/CX3CR1/FCRL3
GO:0032438	BP	melanosome organization	1958-02-01	39/18903	0.032439	ZEB2/LYST
GO:0045066	BP	regulatory T cell differentiation	1958-02-01	39/18903	0.032439	HLA-DRB1/HLA-DRA
GO:0048753	BP	pigment granule organization	1958-02-01	40/18903	0.0339631	ZEB2/LYST
GO:0001704	BP	formation of primary germ layer	1958-03-01	127/18903	0.0352929	DUSP2/EOMES/ITGB2
GO:0042119	BP	neutrophil activation	1958-02-01	41/18903	0.0353932	CCL5/ITGB2
GO:0050868	BP	negative regulation of T cell activation	1958-03-01	128/18903	0.0358185	CD74/HLA-DRB1/TIGIT
GO:0051928	BP	positive regulation of calcium ion transport	1958-03-01	129/18903	0.0364691	CCL5/CCL4/F2R
GO:0032814	BP	regulation of natural killer cell activation	1958-02-01	42/18903	0.0367167	FCGR3A/FGR
GO:0032612	BP	interleukin-1 production	1958-03-01	130/18903	0.0367553	F2R/CX3CR1/PYHIN1
GO:0032652	BP	regulation of interleukin-1 production	1958-03-01	130/18903	0.0367553	F2R/CX3CR1/PYHIN1
GO:0050853	BP	B cell receptor signaling pathway	1958-03-01	130/18903	0.0367553	PTPRC/FCRL3/TRBC2
GO:0045622	BP	regulation of T-helper cell differentiation	1958-02-01	43/18903	0.0379233	HLA-DRB1/HLA-DRA
GO:0043122	BP	regulation of I-kappaB kinase/NF-kappaB signaling	1958-04-01	255/18903	0.038058	CD74/HLA-DRB1/FYN/F2R
GO:0030168	BP	platelet activation	1958-03-01	133/18903	0.038613	PLEK/CLIC1/F2R
GO:0035303	BP	regulation of dephosphorylation	1958-03-01	133/18903	0.038613	PLEK/PTPRC/FCRL3
GO:1905521	BP	regulation of macrophage migration	1958-02-01	44/18903	0.0391331	CCL5/CX3CR1
GO:0031295	BP	T cell costimulation	1958-02-01	45/18903	0.0406076	FYN/KLRK1
GO:2000516	BP	positive regulation of CD4-positive, alpha-beta T cell activation	1958-02-01	45/18903	0.0406076	HLA-DRB1/HLA-DRA
GO:1903706	BP	regulation of hemopoiesis	1958-05-01	413/18903	0.0414617	CD74/HLA-DRB1/PTPRC/FCRL3/HLA-DRA
GO:0046596	BP	regulation of viral entry into host cell	1958-02-01	46/18903	0.042097	CD74/HLA-DRB1
GO:0031294	BP	lymphocyte costimulation	1958-02-01	47/18903	0.0434613	FYN/KLRK1
GO:0036230	BP	granulocyte activation	1958-02-01	47/18903	0.0434613	CCL5/ITGB2
GO:0042269	BP	regulation of natural killer cell mediated cytotoxicity	1958-02-01	47/18903	0.0434613	SH2D1A/KLRK1
GO:0070555	BP	response to interleukin-1	1958-03-01	141/18903	0.0439675	CCL5/CCL4/XCL2
GO:0016032	BP	viral process	1958-05-01	421/18903	0.0439675	CCL5/CD74/CCL4/HLA-DRB1/APOBEC3G
GO:0010959	BP	regulation of metal ion transport	1958-05-01	423/18903	0.0446777	CCL5/CCL4/FYN/F2R/FCRL3
GO:0031641	BP	regulation of myelination	1958-02-01	48/18903	0.0446911	CST7/CTSC
GO:0035307	BP	positive regulation of protein dephosphorylation	1958-02-01	49/18903	0.0459222	PTPRC/FCRL3
GO:0035987	BP	endodermal cell differentiation	1958-02-01	49/18903	0.0459222	EOMES/ITGB2
GO:0043300	BP	regulation of leukocyte degranulation	1958-02-01	49/18903	0.0459222	ITGB2/FGR
GO:2000404	BP	regulation of T cell migration	1958-02-01	49/18903	0.0459222	CCL5/XCL2
GO:0031644	BP	regulation of nervous system process	1958-03-01	145/18903	0.0462733	CST7/F2R/CTSC
GO:1903038	BP	negative regulation of leukocyte cell-cell adhesion	1958-03-01	147/18903	0.0478727	CD74/HLA-DRB1/TIGIT
GO:0002715	BP	regulation of natural killer cell mediated immunity	1958-02-01	51/18903	0.0486836	SH2D1A/KLRK1
GO:0019083	BP	viral transcription	1958-02-01	51/18903	0.0486836	CCL5/CCL4
GO:0045058	BP	T cell selection	1958-02-01	51/18903	0.0486836	CD74/PTPRC
GO:1903307	BP	positive regulation of regulated secretory pathway	1958-02-01	51/18903	0.0486836	ITGB2/FGR

## Sheet: transition_cells_GO_down
	ONTOLOGY	Description	GeneRatio	BgRatio	p.adjust	geneID
GO:0042101	CC	T cell receptor complex	26/211	147/19869	5.62429e-22	TRAV8-2/TRAV9-2/TRBV5-1/TRBV6-1/TRAV38-2DV8/TRAV26-1/TRAV13-1/TRAV29DV5/TRBV2/TRBV9/TRBV19/TRBV10-3/TRBV7-6/TRAV17/TRAV23DV6/TRBV18/TRBV12-3/TRBV3-1/TRAV27/TRBV5-4/TRBV6-5/TRAV8-3/TRAV21/TRBV5-6/TRBV20-1/TRAV13-2
GO:0098802	CC	plasma membrane signaling receptor complex	30/211	319/19869	1.05666e-17	IL6ST/TGFBR2/ITGB1/TRAV8-2/TRAV9-2/TRBV5-1/TRBV6-1/B2M/TRAV38-2DV8/TRAV26-1/TRAV13-1/TRAV29DV5/TRBV2/TRBV9/TRBV19/TRBV10-3/TRBV7-6/TRAV17/TRAV23DV6/TRBV18/TRBV12-3/TRBV3-1/TRAV27/TRBV5-4/TRBV6-5/TRAV8-3/TRAV21/TRBV5-6/TRBV20-1/TRAV13-2
GO:1903131	BP	mononuclear cell differentiation	31/209	473/18903	4.83206e-12	LEF1/MYC/IL7R/CCR7/CD40LG/FOXP1/TCF7/NFKBIZ/TGFBR2/BCL2/ITGB1/ID2/PTGER4/SOCS1/EGR1/LGALS1/FOS/ANXA1/B2M/XBP1/ZFP36L1/RELB/CCR6/HLA-B/TNFSF8/MYH9/GATA3/CDK6/PRDM1/FOXP3/ZC3H12A
GO:0030098	BP	lymphocyte differentiation	27/209	419/18903	2.8194e-10	LEF1/IL7R/CCR7/CD40LG/FOXP1/TCF7/NFKBIZ/TGFBR2/BCL2/ITGB1/ID2/PTGER4/SOCS1/EGR1/LGALS1/ANXA1/B2M/XBP1/ZFP36L1/RELB/CCR6/TNFSF8/GATA3/CDK6/PRDM1/FOXP3/ZC3H12A
GO:0030217	BP	T cell differentiation	23/209	296/18903	2.8194e-10	LEF1/IL7R/CCR7/FOXP1/TCF7/NFKBIZ/TGFBR2/BCL2/PTGER4/SOCS1/EGR1/ANXA1/B2M/XBP1/ZFP36L1/RELB/CCR6/TNFSF8/GATA3/CDK6/PRDM1/FOXP3/ZC3H12A
GO:1903706	BP	regulation of hemopoiesis	24/209	413/18903	3.08336e-08	LEF1/MYC/IL7R/FOXP1/TCF7/NFKBIZ/TGFBR2/ID2/SOCS1/STAT1/FOS/ISG15/ANXA1/B2M/XBP1/ZFP36L1/NFKBIA/HLA-B/GATA3/CDK6/PRDM1/FOXP3/HSPA1A/ZC3H12A
GO:0046632	BP	alpha-beta T cell differentiation	14/209	117/18903	3.1433e-08	LEF1/FOXP1/NFKBIZ/TGFBR2/BCL2/PTGER4/SOCS1/ANXA1/RELB/TNFSF8/GATA3/PRDM1/FOXP3/ZC3H12A
GO:0046631	BP	alpha-beta T cell activation	15/209	174/18903	5.70226e-07	LEF1/FOXP1/NFKBIZ/CD55/TGFBR2/BCL2/PTGER4/SOCS1/ANXA1/RELB/TNFSF8/GATA3/PRDM1/FOXP3/ZC3H12A
GO:1902105	BP	regulation of leukocyte differentiation	19/209	317/18903	1.31043e-06	LEF1/MYC/IL7R/FOXP1/TCF7/NFKBIZ/TGFBR2/ID2/SOCS1/FOS/ANXA1/XBP1/ZFP36L1/HLA-B/GATA3/CDK6/PRDM1/FOXP3/ZC3H12A
GO:0030099	BP	myeloid cell differentiation	21/209	407/18903	1.95458e-06	LEF1/MYC/CCR7/FOXP1/ACTN1/TGFBR2/ID2/SOCS1/STAT1/FOS/KLF2/ISG15/B2M/ZFP36L1/NFKBIA/RELB/MYH9/GATA3/CDK6/CITED2/HSPA1A
GO:0035710	BP	CD4-positive, alpha-beta T cell activation	12/209	115/18903	1.95458e-06	LEF1/FOXP1/NFKBIZ/CD55/TGFBR2/PTGER4/SOCS1/ANXA1/RELB/GATA3/FOXP3/ZC3H12A
GO:0048872	BP	homeostasis of number of cells	18/209	296/18903	1.95458e-06	IL7R/CCR7/PDE4B/SLC40A1/BCL2/TSC22D3/ID2/STAT1/KLF2/ISG15/ANXA1/B2M/ZFP36L1/GATA3/CDK6/FOXP3/CITED2/HSPA1A
GO:0007159	BP	leukocyte cell-cell adhesion	21/209	414/18903	2.09494e-06	LEF1/IL7R/CCR7/CD40LG/SELL/NFKBIZ/CD55/IL6ST/TGFBR2/ITGB1/SOCS1/LGALS1/LGALS3/ANXA1/ADTRP/B2M/XBP1/GATA3/NT5E/FOXP3/ZC3H12A
GO:0050863	BP	regulation of T cell activation	20/209	376/18903	2.09494e-06	LEF1/IL7R/CCR7/CD40LG/TCF7/NFKBIZ/CD55/IL6ST/TGFBR2/SOCS1/LGALS1/LGALS3/ANXA1/B2M/XBP1/TNFSF8/GATA3/PRDM1/FOXP3/ZC3H12A
GO:0071356	BP	cellular response to tumor necrosis factor	16/209	234/18903	2.09494e-06	FOXP1/TMSB4X/LIMS1/BIRC3/TNFRSF4/TRADD/STAT1/FOS/KLF2/GBP2/ZFP36L1/NFKBIA/GATA3/HSPA1A/TNFRSF18/ZC3H12A
GO:0034612	BP	response to tumor necrosis factor	16/209	254/18903	6.20909e-06	FOXP1/TMSB4X/LIMS1/BIRC3/TNFRSF4/TRADD/STAT1/FOS/KLF2/GBP2/ZFP36L1/NFKBIA/GATA3/HSPA1A/TNFRSF18/ZC3H12A
GO:0043367	BP	CD4-positive, alpha-beta T cell differentiation	10/209	88/18903	1.10335e-05	LEF1/FOXP1/NFKBIZ/PTGER4/SOCS1/ANXA1/RELB/GATA3/FOXP3/ZC3H12A
GO:0002262	BP	myeloid cell homeostasis	13/209	169/18903	1.13176e-05	PDE4B/ID2/STAT1/KLF2/ISG15/ANXA1/B2M/ZFP36L1/GATA3/CDK6/FOXP3/CITED2/HSPA1A
GO:0042093	BP	T-helper cell differentiation	9/209	68/18903	1.19842e-05	LEF1/FOXP1/NFKBIZ/PTGER4/ANXA1/RELB/GATA3/FOXP3/ZC3H12A
GO:0071353	BP	cellular response to interleukin-4	7/209	33/18903	1.19842e-05	LEF1/RPLP0/TCF7/XBP1/TUBA1B/GATA3/HSPA5
GO:0002294	BP	CD4-positive, alpha-beta T cell differentiation involved in immune response	9/209	70/18903	1.37182e-05	LEF1/FOXP1/NFKBIZ/PTGER4/ANXA1/RELB/GATA3/FOXP3/ZC3H12A
GO:0002285	BP	lymphocyte activation involved in immune response	14/209	207/18903	1.37182e-05	LEF1/CD40LG/FOXP1/NFKBIZ/PTGER4/LGALS1/LGALS3/ANXA1/XBP1/RELB/CCR6/GATA3/FOXP3/ZC3H12A
GO:0002287	BP	alpha-beta T cell activation involved in immune response	9/209	71/18903	1.37182e-05	LEF1/FOXP1/NFKBIZ/PTGER4/ANXA1/RELB/GATA3/FOXP3/ZC3H12A
GO:0002293	BP	alpha-beta T cell differentiation involved in immune response	9/209	71/18903	1.37182e-05	LEF1/FOXP1/NFKBIZ/PTGER4/ANXA1/RELB/GATA3/FOXP3/ZC3H12A
GO:0045619	BP	regulation of lymphocyte differentiation	14/209	210/18903	1.44267e-05	LEF1/IL7R/TCF7/NFKBIZ/TGFBR2/ID2/SOCS1/ANXA1/XBP1/ZFP36L1/GATA3/PRDM1/FOXP3/ZC3H12A
GO:0005925	CC	focal adhesion	19/211	422/19869	1.47114e-05	RPLP0/RPLP1/RPS8/VIM/ACTN1/LIMS1/ITGB1/ACTG1/CORO1B/LIMA1/ANXA1/TPM4/PLEC/VCL/B2M/ANXA5/MYH9/HSPA1A/HSPA5
GO:0030055	CC	cell-substrate junction	19/211	432/19869	1.58399e-05	RPLP0/RPLP1/RPS8/VIM/ACTN1/LIMS1/ITGB1/ACTG1/CORO1B/LIMA1/ANXA1/TPM4/PLEC/VCL/B2M/ANXA5/MYH9/HSPA1A/HSPA5
GO:0070670	BP	response to interleukin-4	7/209	36/18903	1.70762e-05	LEF1/RPLP0/TCF7/XBP1/TUBA1B/GATA3/HSPA5
GO:0050870	BP	positive regulation of T cell activation	15/209	251/18903	1.92097e-05	LEF1/IL7R/CCR7/CD40LG/NFKBIZ/CD55/IL6ST/TGFBR2/SOCS1/LGALS1/ANXA1/B2M/XBP1/GATA3/FOXP3
GO:0002573	BP	myeloid leukocyte differentiation	14/209	218/18903	2.02682e-05	LEF1/MYC/CCR7/FOXP1/TGFBR2/ID2/SOCS1/FOS/ZFP36L1/RELB/MYH9/GATA3/CDK6/CITED2
GO:0019221	BP	cytokine-mediated signaling pathway	21/209	496/18903	2.05531e-05	IL7R/CCR7/IFITM1/IL6ST/TMSB4X/LIMS1/BIRC3/TNFRSF4/TRADD/PLP2/MX1/SOCS1/STAT1/EGR1/IFITM2/ISG15/NFKBIA/CCR6/HSPA1A/OSM/TNFRSF18
GO:0002292	BP	T cell differentiation involved in immune response	9/209	79/18903	2.68452e-05	LEF1/FOXP1/NFKBIZ/PTGER4/ANXA1/RELB/GATA3/FOXP3/ZC3H12A
GO:1903037	BP	regulation of leukocyte cell-cell adhesion	18/209	377/18903	2.68452e-05	LEF1/IL7R/CCR7/CD40LG/NFKBIZ/CD55/IL6ST/TGFBR2/SOCS1/LGALS1/LGALS3/ANXA1/ADTRP/B2M/XBP1/GATA3/FOXP3/ZC3H12A
GO:1903039	BP	positive regulation of leukocyte cell-cell adhesion	15/209	275/18903	5.10391e-05	LEF1/IL7R/CCR7/CD40LG/NFKBIZ/CD55/IL6ST/TGFBR2/SOCS1/LGALS1/ANXA1/B2M/XBP1/GATA3/FOXP3
GO:0033077	BP	T cell differentiation in thymus	9/209	86/18903	5.10391e-05	IL7R/CCR7/BCL2/B2M/ZFP36L1/CCR6/GATA3/CDK6/FOXP3
GO:0045785	BP	positive regulation of cell adhesion	20/209	484/18903	5.10391e-05	LEF1/IL7R/CCR7/CD40LG/NFKBIZ/CD55/IL6ST/TGFBR2/LIMS1/SOCS1/LGALS1/ANXA1/B2M/XBP1/S100A10/GATA3/CDK6/FOXP3/CITED2/TNFRSF18
GO:0001819	BP	positive regulation of cytokine production	20/209	486/18903	5.28043e-05	LTB/CCR7/CD40LG/RGCC/FOXP1/CD55/IL6ST/PDE4B/PTGER4/STAT1/EGR1/PDE4D/ISG15/ANXA1/B2M/XBP1/GATA3/FOXP3/HSPA1A/OSM
GO:0022407	BP	regulation of cell-cell adhesion	20/209	490/18903	5.82781e-05	LEF1/IL7R/CCR7/CD40LG/RGCC/NFKBIZ/CD55/IL6ST/TGFBR2/SOCS1/LGALS1/LGALS3/ANXA1/ADTRP/B2M/XBP1/GATA3/FOXP3/CITED2/ZC3H12A
GO:0022409	BP	positive regulation of cell-cell adhesion	16/209	322/18903	6.3417e-05	LEF1/IL7R/CCR7/CD40LG/NFKBIZ/CD55/IL6ST/TGFBR2/SOCS1/LGALS1/ANXA1/B2M/XBP1/GATA3/FOXP3/CITED2
GO:0045580	BP	regulation of T cell differentiation	12/209	179/18903	7.24376e-05	LEF1/IL7R/TCF7/NFKBIZ/TGFBR2/SOCS1/ANXA1/XBP1/GATA3/PRDM1/FOXP3/ZC3H12A
GO:0002286	BP	T cell activation involved in immune response	10/209	118/18903	7.24376e-05	LEF1/FOXP1/NFKBIZ/PTGER4/LGALS3/ANXA1/RELB/GATA3/FOXP3/ZC3H12A
GO:0050727	BP	regulation of inflammatory response	18/209	414/18903	8.01407e-05	CCR7/FOXP1/SOCS3/NFKBIZ/IL6ST/NEAT1/TMSB4X/BIRC3/TRADD/ALOX5AP/PTGER4/LGALS1/ANXA1/NFKBIA/GATA3/NT5E/FOXP3/OSM
GO:1902107	BP	positive regulation of leukocyte differentiation	12/209	184/18903	8.85715e-05	LEF1/IL7R/NFKBIZ/TGFBR2/ID2/SOCS1/FOS/ANXA1/XBP1/ZFP36L1/GATA3/FOXP3
GO:1903708	BP	positive regulation of hemopoiesis	12/209	184/18903	8.85715e-05	LEF1/IL7R/NFKBIZ/TGFBR2/ID2/SOCS1/FOS/ANXA1/XBP1/ZFP36L1/GATA3/FOXP3
GO:0046637	BP	regulation of alpha-beta T cell differentiation	8/209	73/18903	0.000121997	NFKBIZ/TGFBR2/SOCS1/ANXA1/GATA3/PRDM1/FOXP3/ZC3H12A
GO:0030218	BP	erythrocyte differentiation	10/209	128/18903	0.000134972	ID2/STAT1/KLF2/ISG15/B2M/ZFP36L1/GATA3/CDK6/CITED2/HSPA1A
GO:0051251	BP	positive regulation of lymphocyte activation	17/209	400/18903	0.000196322	LEF1/IL7R/CCR7/CD40LG/NFKBIZ/CD55/IL6ST/TGFBR2/BCL2/TNFRSF4/SOCS1/LGALS1/ANXA1/B2M/XBP1/GATA3/FOXP3
GO:2000514	BP	regulation of CD4-positive, alpha-beta T cell activation	8/209	79/18903	0.000208469	NFKBIZ/CD55/TGFBR2/SOCS1/ANXA1/GATA3/FOXP3/ZC3H12A
GO:0002696	BP	positive regulation of leukocyte activation	18/209	450/18903	0.000220738	LEF1/IL7R/CCR7/CD40LG/NFKBIZ/CD55/IL6ST/TGFBR2/BCL2/TNFRSF4/SOCS1/LGALS1/ANXA1/B2M/XBP1/GATA3/JUND/FOXP3
GO:0034101	BP	erythrocyte homeostasis	10/209	137/18903	0.000228537	ID2/STAT1/KLF2/ISG15/B2M/ZFP36L1/GATA3/CDK6/CITED2/HSPA1A
GO:0007015	BP	actin filament organization	18/209	454/18903	0.000239146	CCR7/TMSB10/RGCC/SPTAN1/ACTN1/TMSB4X/BCL2/ACTG1/CAPG/PTGER4/MARCKSL1/CORO1B/LIMA1/TPM4/TTN/PLEC/S100A10/IQGAP2
GO:0033209	BP	tumor necrosis factor-mediated signaling pathway	9/209	109/18903	0.000250594	TMSB4X/LIMS1/BIRC3/TNFRSF4/TRADD/STAT1/NFKBIA/HSPA1A/TNFRSF18
GO:0050867	BP	positive regulation of cell activation	18/209	467/18903	0.000339391	LEF1/IL7R/CCR7/CD40LG/NFKBIZ/CD55/IL6ST/TGFBR2/BCL2/TNFRSF4/SOCS1/LGALS1/ANXA1/B2M/XBP1/GATA3/JUND/FOXP3
GO:0045637	BP	regulation of myeloid cell differentiation	12/209	214/18903	0.000342481	LEF1/MYC/FOXP1/ID2/STAT1/FOS/ISG15/B2M/ZFP36L1/NFKBIA/CDK6/HSPA1A
GO:0002366	BP	leukocyte activation involved in immune response	14/209	293/18903	0.000350636	LEF1/CD40LG/FOXP1/NFKBIZ/PTGER4/LGALS1/LGALS3/ANXA1/XBP1/RELB/CCR6/GATA3/FOXP3/ZC3H12A
GO:0046634	BP	regulation of alpha-beta T cell activation	9/209	115/18903	0.000360363	NFKBIZ/CD55/TGFBR2/SOCS1/ANXA1/GATA3/PRDM1/FOXP3/ZC3H12A
GO:0002263	BP	cell activation involved in immune response	14/209	297/18903	0.00039415	LEF1/CD40LG/FOXP1/NFKBIZ/PTGER4/LGALS1/LGALS3/ANXA1/XBP1/RELB/CCR6/GATA3/FOXP3/ZC3H12A
GO:0045582	BP	positive regulation of T cell differentiation	9/209	117/18903	0.000399874	LEF1/IL7R/NFKBIZ/TGFBR2/SOCS1/ANXA1/XBP1/GATA3/FOXP3
GO:0071456	BP	cellular response to hypoxia	10/209	151/18903	0.000456644	AQP3/MYC/RGCC/MALAT1/BCL2/EGR1/FOS/ZFP36L1/JUND/CITED2
GO:0031668	BP	cellular response to extracellular stimulus	13/209	262/18903	0.00046651	AQP3/PIM1/SESN3/BCL2/FOS/PLEC/XBP1/SESN1/GLUL/ATP2B1/UCP2/HSPA5/ZC3H12A
GO:0050729	BP	positive regulation of inflammatory response	10/209	154/18903	0.000524413	CCR7/NFKBIZ/IL6ST/NEAT1/TRADD/ALOX5AP/PTGER4/LGALS1/NFKBIA/OSM
GO:2000516	BP	positive regulation of CD4-positive, alpha-beta T cell activation	6/209	45/18903	0.000587979	NFKBIZ/CD55/TGFBR2/SOCS1/ANXA1/FOXP3
GO:0031669	BP	cellular response to nutrient levels	12/209	231/18903	0.000631256	AQP3/PIM1/SESN3/BCL2/FOS/XBP1/SESN1/GLUL/ATP2B1/UCP2/HSPA5/ZC3H12A
GO:0036294	BP	cellular response to decreased oxygen levels	10/209	159/18903	0.000660019	AQP3/MYC/RGCC/MALAT1/BCL2/EGR1/FOS/ZFP36L1/JUND/CITED2
GO:0032970	BP	regulation of actin filament-based process	16/209	406/18903	0.000711909	CCR7/TMSB10/RGCC/SPTAN1/PDE4B/TMSB4X/AKAP9/ACTG1/CAPG/PTGER4/PDE4D/CORO1B/LIMA1/S100A10/MYH9/IQGAP2
GO:0045646	BP	regulation of erythrocyte differentiation	6/209	47/18903	0.000711909	STAT1/ISG15/B2M/ZFP36L1/CDK6/HSPA1A
GO:0009615	BP	response to virus	16/209	409/18903	0.000755168	TPT1/IFITM1/PIM2/DDIT4/BCL2/USP15/BIRC3/MX1/STAT1/IFITM2/ISG15/GATA3/IFI6/CDK6/FOXP3/ZC3H12A
GO:0045621	BP	positive regulation of lymphocyte differentiation	9/209	130/18903	0.00079485	LEF1/IL7R/NFKBIZ/TGFBR2/SOCS1/ANXA1/XBP1/GATA3/FOXP3
GO:0150115	BP	cell-substrate junction organization	8/209	101/18903	0.000888193	ACTN1/BCL2/LIMS1/ACTG1/PLEC/VCL/S100A10/IQSEC1
GO:0071496	BP	cellular response to external stimulus	14/209	328/18903	0.000969991	AQP3/PIM1/SESN3/BCL2/PTGER4/FOS/PLEC/XBP1/SESN1/GLUL/ATP2B1/UCP2/HSPA5/ZC3H12A
GO:0016032	BP	viral process	16/209	421/18903	0.000997779	EEF1A1/LEF1/IFITM1/CD55/CHMP7/BCL2/ITGB1/TNFRSF4/MX1/STAT1/LGALS1/IFITM2/ISG15/MAN2A1/HSPA1A/ZC3H12A
GO:0043434	BP	response to peptide hormone	16/209	421/18903	0.000997779	TIMP1/SOCS3/SESN3/TBC1D4/BTG2/SOCS1/STAT1/EGR1/FOS/ANXA1/XBP1/PDE3B/ZFP36L1/ATP2B1/JUND/UCP2
GO:0044325	MF	transmembrane transporter binding	9/183	128/18432	0.00109998	ACTN1/PDE4B/USP10/AKAP9/ID2/PDE4D/SLC5A3/S100A10/FXYD1
GO:0045296	MF	cadherin binding	14/183	333/18432	0.00109998	SPTAN1/S100A11/ITGB1/CAPG/STAT1/CORO1B/TAGLN2/LIMA1/ANXA1/PLEC/VCL/MYH9/HSPA1A/HSPA5
GO:0003779	MF	actin binding	16/183	439/18432	0.00109998	TMSB10/SPTAN1/ACTN1/TMSB4X/ITGB1/S100A4/CAPG/MARCKSL1/CORO1B/LIMA1/TPM4/TTN/PLEC/VCL/MYH9/IQGAP2
GO:0051015	MF	actin filament binding	11/183	219/18432	0.00109998	SPTAN1/ACTN1/CAPG/MARCKSL1/CORO1B/LIMA1/TPM4/TTN/PLEC/MYH9/IQGAP2
GO:0005164	MF	tumor necrosis factor receptor binding	5/183	31/18432	0.00109998	LTB/CD40LG/TRADD/STAT1/TNFSF8
GO:0009612	BP	response to mechanical stimulus	11/209	211/18903	0.00122453	TGFBR2/ACTG1/BTG2/PTGER4/STAT1/FOS/TTN/PLEC/NFKBIA/JUND/CITED2
GO:0050852	BP	T cell receptor signaling pathway	9/209	139/18903	0.00124167	CCR7/NFKBIZ/FYB1/PDE4B/PDE4D/LGALS3/GATA3/FOXP3/ZC3H12A
GO:0071453	BP	cellular response to oxygen levels	10/209	175/18903	0.00128273	AQP3/MYC/RGCC/MALAT1/BCL2/EGR1/FOS/ZFP36L1/JUND/CITED2
GO:0001666	BP	response to hypoxia	13/209	296/18903	0.00132237	AQP3/MYC/RGCC/DDIT4/MALAT1/TGFBR2/BCL2/EGR1/FOS/ZFP36L1/JUND/UCP2/CITED2
GO:0042149	BP	cellular response to glucose starvation	6/209	54/18903	0.00136375	SESN3/BCL2/XBP1/SESN1/HSPA5/ZC3H12A
GO:0140297	MF	DNA-binding transcription factor binding	16/183	476/18432	0.00163581	TPT1/LEF1/MYC/FOXP1/BCL2/PBXIP1/ID2/STAT1/BHLHE40/ID3/FOS/NFKBIA/GATA3/JUND/FOXP3/CITED2
GO:0042060	BP	wound healing	16/209	442/18903	0.00163835	CD40LG/TIMP1/IL6ST/CHMP7/TGFBR2/ITGB1/ACTG1/CORO1B/ANXA1/ADTRP/PLEC/VCL/XBP1/S100A10/ANXA5/MYH9
GO:0043370	BP	regulation of CD4-positive, alpha-beta T cell differentiation	6/209	56/18903	0.00163835	NFKBIZ/SOCS1/ANXA1/GATA3/FOXP3/ZC3H12A
GO:0002683	BP	negative regulation of immune system process	16/209	449/18903	0.00192903	MYC/IL7R/CD55/USP15/TSC22D3/ID2/PTGER4/SOCS1/ISG15/LGALS3/ANXA1/ADTRP/HLA-B/CDK6/FOXP3/ZC3H12A
GO:0036293	BP	response to decreased oxygen levels	13/209	309/18903	0.00192903	AQP3/MYC/RGCC/DDIT4/MALAT1/TGFBR2/BCL2/EGR1/FOS/ZFP36L1/JUND/UCP2/CITED2
GO:0030224	BP	monocyte differentiation	5/209	36/18903	0.00202234	MYC/FOXP1/ZFP36L1/MYH9/CDK6
GO:0009314	BP	response to radiation	16/209	452/18903	0.00202234	MYC/TIMP1/BCL2/ITGB1/ID2/BHLHE40/EGR1/FOS/REV1/ANXA1/POLK/GATA3/JUND/PRDM1/FOXP3/HSPA5
GO:0032868	BP	response to insulin	12/209	269/18903	0.00209343	SOCS3/SESN3/TBC1D4/SOCS1/STAT1/EGR1/FOS/XBP1/PDE3B/ZFP36L1/ATP2B1/UCP2
GO:0002237	BP	response to molecule of bacterial origin	14/209	360/18903	0.00219015	CCR7/FOXP1/VIM/CD55/PDE4B/PTGER2/PTGER4/FOS/B2M/XBP1/NFKBIA/JUND/FOXP3/ZC3H12A
GO:0019058	BP	viral life cycle	13/209	319/18903	0.00250884	EEF1A1/IFITM1/CD55/CHMP7/BCL2/ITGB1/TNFRSF4/MX1/LGALS1/IFITM2/ISG15/HSPA1A/ZC3H12A
GO:0032634	BP	interleukin-5 production	4/209	20/18903	0.00251172	LEF1/PDE4D/GATA3/FOXP3
GO:0032674	BP	regulation of interleukin-5 production	4/209	20/18903	0.00251172	LEF1/PDE4D/GATA3/FOXP3
GO:0035455	BP	response to interferon-alpha	4/209	20/18903	0.00251172	IFITM1/TPR/IFITM2/GATA3
GO:0045655	BP	regulation of monocyte differentiation	4/209	20/18903	0.00251172	MYC/FOXP1/ZFP36L1/CDK6
GO:0002819	BP	regulation of adaptive immune response	10/209	198/18903	0.00298005	IL7R/NFKBIZ/CD55/IL6ST/ANXA1/B2M/HLA-B/GATA3/FOXP3/ZC3H12A
GO:0060537	BP	muscle tissue development	15/209	422/18903	0.0030081	LEF1/PIM1/FOXP1/TGFBR2/BCL2/ITGB1/ID2/BTG2/EGR1/FOS/TTN/PLEC/HOPX/MYL6/CITED2
GO:2000106	BP	regulation of leukocyte apoptotic process	7/209	93/18903	0.00306908	IL7R/CCR7/FOXP1/BCL2/TSC22D3/LGALS3/ANXA1
GO:0031667	BP	response to nutrient levels	16/209	474/18903	0.0031073	AQP3/PIM1/SESN3/TGFBR2/BCL2/STAT1/FOS/PLEC/XBP1/SESN1/GLUL/ATP2B1/UCP2/PCSK1N/HSPA5/ZC3H12A
GO:0002697	BP	regulation of immune effector process	14/209	379/18903	0.00337706	IL7R/CD40LG/NFKBIZ/CD55/KLRB1/TNFRSF4/LGALS3/ANXA1/B2M/XBP1/HLA-B/GATA3/FOXP3/ZC3H12A
GO:0007044	BP	cell-substrate junction assembly	7/209	95/18903	0.00339922	ACTN1/BCL2/LIMS1/ACTG1/PLEC/VCL/S100A10
GO:0072111	BP	cell proliferation involved in kidney development	4/209	22/18903	0.0034465	MYC/STAT1/EGR1/GATA3
GO:1901654	BP	response to ketone	10/209	205/18903	0.00368117	RPLP0/CCR7/DDIT4/FOXP1/PTGER2/PTGER4/FOS/KLF2/ATP2B1/FOXP3
GO:1902903	BP	regulation of supramolecular fiber organization	14/209	384/18903	0.00371499	CCR7/TMSB10/RGCC/SPTAN1/TMSB4X/AKAP9/ACTG1/CAPG/PTGER4/CORO1B/PDE4DIP/LIMA1/S100A10/HSPA1A
GO:0070482	BP	response to oxygen levels	13/209	337/18903	0.00372709	AQP3/MYC/RGCC/DDIT4/MALAT1/TGFBR2/BCL2/EGR1/FOS/ZFP36L1/JUND/UCP2/CITED2
GO:0032496	BP	response to lipopolysaccharide	13/209	339/18903	0.00387799	CCR7/FOXP1/VIM/CD55/PDE4B/PTGER2/PTGER4/FOS/XBP1/NFKBIA/JUND/FOXP3/ZC3H12A
GO:0045622	BP	regulation of T-helper cell differentiation	5/209	43/18903	0.00387799	NFKBIZ/ANXA1/GATA3/FOXP3/ZC3H12A
GO:0035035	MF	histone acetyltransferase binding	4/183	23/18432	0.00392373	STAT1/EGR1/FOXP3/CITED2
GO:0140416	MF	transcription regulator inhibitor activity	4/183	23/18432	0.00392373	LEF1/ID2/ID3/HSPA1A
GO:0032869	BP	cellular response to insulin stimulus	10/209	208/18903	0.00394067	SOCS3/SESN3/TBC1D4/SOCS1/STAT1/XBP1/PDE3B/ZFP36L1/ATP2B1/UCP2
GO:0050851	BP	antigen receptor-mediated signaling pathway	11/209	252/18903	0.00420166	CCR7/FOXP1/NFKBIZ/FYB1/PDE4B/BCL2/PDE4D/LGALS3/GATA3/FOXP3/ZC3H12A
GO:0001776	BP	leukocyte homeostasis	7/209	100/18903	0.00428166	IL7R/PDE4B/SLC40A1/BCL2/TSC22D3/ANXA1/FOXP3
GO:0009267	BP	cellular response to starvation	9/209	175/18903	0.00505385	SESN3/BCL2/FOS/XBP1/SESN1/GLUL/UCP2/HSPA5/ZC3H12A
GO:0045639	BP	positive regulation of myeloid cell differentiation	7/209	103/18903	0.00505385	LEF1/ID2/STAT1/FOS/ISG15/ZFP36L1/HSPA1A
GO:0072203	BP	cell proliferation involved in metanephros development	3/209	10/18903	0.0050577	MYC/STAT1/EGR1
GO:0051607	BP	defense response to virus	12/209	304/18903	0.0050577	IFITM1/DDIT4/BCL2/USP15/BIRC3/MX1/STAT1/IFITM2/ISG15/IFI6/FOXP3/ZC3H12A
GO:0019985	BP	translesion synthesis	4/209	25/18903	0.0050577	USP10/REV1/POLK/REV3L
GO:0046651	BP	lymphocyte proliferation	12/209	305/18903	0.0050577	LEF1/IL7R/CD40LG/CD55/IL6ST/TGFBR2/BCL2/TNFRSF4/LGALS3/ANXA1/TNFSF8/FOXP3
GO:0140546	BP	defense response to symbiont	12/209	305/18903	0.0050577	IFITM1/DDIT4/BCL2/USP15/BIRC3/MX1/STAT1/IFITM2/ISG15/IFI6/FOXP3/ZC3H12A
GO:0046635	BP	positive regulation of alpha-beta T cell activation	6/209	73/18903	0.0050577	NFKBIZ/CD55/TGFBR2/SOCS1/ANXA1/FOXP3
GO:0044403	BP	biological process involved in symbiotic interaction	12/209	307/18903	0.00527599	EEF1A1/LEF1/IFITM1/CD55/CHMP7/ITGB1/TNFRSF4/LGALS1/IFITM2/EEA1/HSPA1A/ZC3H12A
GO:1901655	BP	cellular response to ketone	7/209	105/18903	0.00527599	RPLP0/DDIT4/PTGER2/PTGER4/FOS/KLF2/ATP2B1
GO:0034341	BP	response to interferon-gamma	8/209	140/18903	0.00527599	IFITM1/VIM/ACTG1/SOCS1/STAT1/IFITM2/GBP2/GBP4
GO:0046639	BP	negative regulation of alpha-beta T cell differentiation	4/209	26/18903	0.00559973	SOCS1/ANXA1/FOXP3/ZC3H12A
GO:0014074	BP	response to purine-containing compound	8/209	142/18903	0.00571494	RPLP0/AKAP9/STAT1/FOS/ZFP36L1/NT5E/GSTM2/HSPA5
GO:0032943	BP	mononuclear cell proliferation	12/209	312/18903	0.00591065	LEF1/IL7R/CD40LG/CD55/IL6ST/TGFBR2/BCL2/TNFRSF4/LGALS3/ANXA1/TNFSF8/FOXP3
GO:0032813	MF	tumor necrosis factor receptor superfamily binding	5/183	49/18432	0.00593548	LTB/CD40LG/TRADD/STAT1/TNFSF8
GO:0002822	BP	regulation of adaptive immune response based on somatic recombination of immune receptors built from immunoglobulin superfamily domains	9/209	182/18903	0.00597701	IL7R/NFKBIZ/CD55/ANXA1/B2M/HLA-B/GATA3/FOXP3/ZC3H12A
GO:1902106	BP	negative regulation of leukocyte differentiation	7/209	108/18903	0.00597701	MYC/ID2/SOCS1/ANXA1/CDK6/FOXP3/ZC3H12A
GO:0042276	BP	error-prone translesion synthesis	3/209	11/18903	0.0061563	REV1/POLK/REV3L
GO:0050671	BP	positive regulation of lymphocyte proliferation	8/209	146/18903	0.00662228	CD40LG/CD55/IL6ST/TGFBR2/BCL2/TNFRSF4/ANXA1/FOXP3
GO:0010631	BP	epithelial cell migration	13/209	366/18903	0.00671938	RGCC/FOXP1/TMSB4X/TGFBR2/ITGB1/CORO1B/ANXA1/ADTRP/GLUL/MYH9/GATA3/IQSEC1/ZC3H12A
GO:0002675	BP	positive regulation of acute inflammatory response	4/209	28/18903	0.00703929	CCR7/IL6ST/ALOX5AP/OSM
GO:0090132	BP	epithelium migration	13/209	369/18903	0.00715256	RGCC/FOXP1/TMSB4X/TGFBR2/ITGB1/CORO1B/ANXA1/ADTRP/GLUL/MYH9/GATA3/IQSEC1/ZC3H12A
GO:0032946	BP	positive regulation of mononuclear cell proliferation	8/209	149/18903	0.00735911	CD40LG/CD55/IL6ST/TGFBR2/BCL2/TNFRSF4/ANXA1/FOXP3
GO:0007229	BP	integrin-mediated signaling pathway	7/209	113/18903	0.00745697	CD40LG/TIMP1/FYB1/LIMS1/ITGB1/ISG15/MYH9
GO:0043433	BP	negative regulation of DNA-binding transcription factor activity	9/209	190/18903	0.00761618	PIM1/TMSB4X/ID2/TNFRSF4/BHLHE40/ID3/NFKBIA/FOXP3/ZC3H12A
GO:0050777	BP	negative regulation of immune response	9/209	190/18903	0.00761618	IL7R/CD55/USP15/ISG15/LGALS3/ANXA1/HLA-B/FOXP3/ZC3H12A
GO:1901653	BP	cellular response to peptide	13/209	373/18903	0.00762375	VIM/SOCS3/SESN3/TBC1D4/SOCS1/STAT1/FOS/KLF2/XBP1/PDE3B/ZFP36L1/ATP2B1/UCP2
GO:1903707	BP	negative regulation of hemopoiesis	7/209	114/18903	0.00762545	MYC/ID2/SOCS1/ANXA1/CDK6/FOXP3/ZC3H12A
GO:0110053	BP	regulation of actin filament organization	11/209	278/18903	0.00763755	CCR7/TMSB10/RGCC/SPTAN1/TMSB4X/ACTG1/CAPG/PTGER4/CORO1B/LIMA1/S100A10
GO:0090130	BP	tissue migration	13/209	374/18903	0.00764208	RGCC/FOXP1/TMSB4X/TGFBR2/ITGB1/CORO1B/ANXA1/ADTRP/GLUL/MYH9/GATA3/IQSEC1/ZC3H12A
GO:0002460	BP	adaptive immune response based on somatic recombination of immune receptors built from immunoglobulin superfamily domains	13/209	375/18903	0.00778081	LEF1/IL7R/CD40LG/NFKBIZ/CD55/ANXA1/B2M/RELB/CCR6/HLA-B/GATA3/FOXP3/ZC3H12A
GO:0009409	BP	response to cold	5/209	53/18903	0.00778939	FOS/NFKBIA/ATP2B1/UCP2/PCSK1N
GO:0046638	BP	positive regulation of alpha-beta T cell differentiation	5/209	53/18903	0.00778939	NFKBIZ/TGFBR2/SOCS1/ANXA1/FOXP3
GO:0043542	BP	endothelial cell migration	11/209	281/18903	0.00805743	RGCC/FOXP1/TMSB4X/ITGB1/CORO1B/ANXA1/ADTRP/GLUL/MYH9/GATA3/ZC3H12A
GO:0001726	CC	ruffle	9/211	178/19869	0.00808869	EEF1A1/ACTN1/S100A11/ITGB1/CAPG/LIMA1/MYH9/S100A6/CDK6
GO:0019898	CC	extrinsic component of membrane	12/211	316/19869	0.00816013	MAL/CISH/SOCS3/AKAP9/TPR/SOCS1/EEA1/ANXA1/TIAM1/S100A10/S100A6/ZC3H12A
GO:0034340	BP	response to type I interferon	6/209	83/18903	0.00826335	IFITM1/SHMT2/MX1/STAT1/IFITM2/ISG15
GO:0071887	BP	leukocyte apoptotic process	7/209	117/18903	0.00841295	IL7R/CCR7/FOXP1/BCL2/TSC22D3/LGALS3/ANXA1
GO:0007160	BP	cell-matrix adhesion	10/209	238/18903	0.00846679	CCR7/ACTN1/BCL2/LIMS1/ITGB1/ACTG1/TIAM1/VCL/S100A10/CDK6
GO:0050670	BP	regulation of lymphocyte proliferation	10/209	239/18903	0.00868941	CD40LG/CD55/IL6ST/TGFBR2/BCL2/TNFRSF4/LGALS3/ANXA1/TNFSF8/FOXP3
GO:2000107	BP	negative regulation of leukocyte apoptotic process	5/209	55/18903	0.00884826	IL7R/CCR7/FOXP1/BCL2/TSC22D3
GO:0002664	BP	regulation of T cell tolerance induction	3/209	13/18903	0.00884826	TGFBR2/HLA-B/FOXP3
GO:0032609	BP	interferon-gamma production	7/209	119/18903	0.00887559	CCR7/PDE4B/PDE4D/ISG15/GATA3/FOXP3/ZC3H12A
GO:0032649	BP	regulation of interferon-gamma production	7/209	119/18903	0.00887559	CCR7/PDE4B/PDE4D/ISG15/GATA3/FOXP3/ZC3H12A
GO:0048041	BP	focal adhesion assembly	6/209	85/18903	0.00887559	ACTN1/BCL2/LIMS1/ACTG1/VCL/S100A10
GO:0007249	BP	I-kappaB kinase/NF-kappaB signaling	11/209	288/18903	0.00913281	CCR7/PIM2/USP10/BIRC3/S100A4/TRADD/STAT1/LGALS1/NFKBIA/RELB/ZC3H12A
GO:0002821	BP	positive regulation of adaptive immune response	7/209	120/18903	0.00913281	NFKBIZ/CD55/IL6ST/B2M/HLA-B/GATA3/FOXP3
GO:0043551	BP	regulation of phosphatidylinositol 3-kinase activity	5/209	56/18903	0.00913281	CCR7/CISH/SOCS3/PIK3IP1/SOCS1
GO:2000630	BP	positive regulation of miRNA metabolic process	5/209	56/18903	0.00913281	MYC/EGR1/FOS/GATA3/ZC3H12A
GO:0032944	BP	regulation of mononuclear cell proliferation	10/209	243/18903	0.00923736	CD40LG/CD55/IL6ST/TGFBR2/BCL2/TNFRSF4/LGALS3/ANXA1/TNFSF8/FOXP3
GO:0001667	BP	ameboidal-type cell migration	15/209	492/18903	0.00935557	RGCC/TIMP1/FOXP1/TMSB4X/TGFBR2/ITGB1/CORO1B/ANXA1/ADTRP/PLEC/GLUL/MYH9/GATA3/IQSEC1/ZC3H12A
GO:0035456	BP	response to interferon-beta	4/209	32/18903	0.00963399	IFITM1/STAT1/IFITM2/XAF1
GO:0010332	BP	response to gamma radiation	5/209	57/18903	0.00964264	MYC/BCL2/EGR1/GATA3/HSPA5
GO:0002698	BP	negative regulation of immune effector process	7/209	122/18903	0.00964264	IL7R/CD55/LGALS3/ANXA1/HLA-B/FOXP3/ZC3H12A
GO:0002761	BP	regulation of myeloid leukocyte differentiation	7/209	122/18903	0.00964264	LEF1/MYC/FOXP1/ID2/FOS/ZFP36L1/CDK6
GO:0043374	BP	CD8-positive, alpha-beta T cell differentiation	3/209	14/18903	0.0101544	BCL2/SOCS1/TNFSF8
GO:0045620	BP	negative regulation of lymphocyte differentiation	5/209	58/18903	0.0102059	ID2/SOCS1/ANXA1/FOXP3/ZC3H12A
GO:0001701	BP	in utero embryonic development	13/209	393/18903	0.0102059	LEF1/SOCS3/TGFBR2/ITGB1/KLF2/LPAR6/ZFP36L1/MYH9/GATA3/HOPX/MAN2A1/PRDM1/CITED2
GO:0000302	BP	response to reactive oxygen species	9/209	204/18903	0.0102259	FOXP1/SESN3/BCL2/STAT1/FOS/KLF2/ANXA1/SESN1/UCP2
GO:0002709	BP	regulation of T cell mediated immunity	6/209	89/18903	0.0102259	IL7R/CD55/B2M/HLA-B/GATA3/FOXP3
GO:0071229	BP	cellular response to acid chemical	6/209	89/18903	0.0102259	SESN3/SOCS1/KLF2/PLEC/XBP1/SESN1
GO:0007204	BP	positive regulation of cytosolic calcium ion concentration	9/209	205/18903	0.0104618	CCR7/CD52/CD55/BCL2/PTGER2/PTGER4/LPAR6/CCR6/CYSLTR1
GO:0001952	BP	regulation of cell-matrix adhesion	7/209	125/18903	0.0106096	CCR7/BCL2/LIMS1/ACTG1/VCL/S100A10/CDK6
GO:0051591	BP	response to cAMP	6/209	90/18903	0.0106558	RPLP0/AKAP9/STAT1/FOS/ZFP36L1/HSPA5
GO:0002253	BP	activation of immune response	13/209	397/18903	0.0107433	CCR7/RGCC/FOXP1/NFKBIZ/CD55/FYB1/PDE4B/BCL2/PDE4D/LGALS3/GATA3/FOXP3/ZC3H12A
GO:0050900	BP	leukocyte migration	13/209	398/18903	0.0109326	CCR7/SELL/PDE4B/ITGB1/PTGER4/LGALS3/ANXA1/ADTRP/PLEC/CCR6/MYH9/GATA3/TNFRSF18
GO:0007517	BP	muscle organ development	12/209	348/18903	0.0109897	LEF1/BCL2/ITGB1/BTG2/EGR1/ID3/FOS/TTN/PLEC/XBP1/MYL6/CITED2
GO:0070661	BP	leukocyte proliferation	12/209	348/18903	0.0109897	LEF1/IL7R/CD40LG/CD55/IL6ST/TGFBR2/BCL2/TNFRSF4/LGALS3/ANXA1/TNFSF8/FOXP3
GO:0016684	MF	oxidoreductase activity, acting on peroxide as acceptor	5/183	57/18432	0.0110019	SESN3/IPCEF1/ALOX5AP/SESN1/GSTM2
GO:0002711	BP	positive regulation of T cell mediated immunity	5/209	60/18903	0.0110909	CD55/B2M/HLA-B/GATA3/FOXP3
GO:0097305	BP	response to alcohol	10/209	253/18903	0.0111586	RPLP0/CCR7/TGFBR2/PTGER2/PTGER4/FOS/KLF2/GATA3/ATP2B1/FOXP3
GO:0042113	BP	B cell activation	12/209	350/18903	0.0112391	LEF1/IL7R/CD40LG/BCL2/ITGB1/ID2/TNFRSF4/LGALS1/XBP1/ZFP36L1/CCR6/FOXP3
GO:0002517	BP	T cell tolerance induction	3/209	15/18903	0.0112391	TGFBR2/HLA-B/FOXP3
GO:1901722	BP	regulation of cell proliferation involved in kidney development	3/209	15/18903	0.0112391	MYC/EGR1/GATA3
GO:0001656	BP	metanephros development	6/209	92/18903	0.0112391	MYC/BCL2/STAT1/EGR1/ID3/GATA3
GO:0070665	BP	positive regulation of leukocyte proliferation	8/209	167/18903	0.0112391	CD40LG/CD55/IL6ST/TGFBR2/BCL2/TNFRSF4/ANXA1/FOXP3
GO:0046683	BP	response to organophosphorus	7/209	128/18903	0.0113182	RPLP0/AKAP9/STAT1/FOS/ZFP36L1/NT5E/HSPA5
GO:0006301	BP	postreplication repair	4/209	35/18903	0.0115146	USP10/REV1/POLK/REV3L
GO:0032633	BP	interleukin-4 production	4/209	35/18903	0.0115146	LEF1/CD40LG/GATA3/FOXP3
GO:0032673	BP	regulation of interleukin-4 production	4/209	35/18903	0.0115146	LEF1/CD40LG/GATA3/FOXP3
GO:0043372	BP	positive regulation of CD4-positive, alpha-beta T cell differentiation	4/209	35/18903	0.0115146	NFKBIZ/SOCS1/ANXA1/FOXP3
GO:0042594	BP	response to starvation	9/209	211/18903	0.0115146	SESN3/BCL2/FOS/XBP1/SESN1/GLUL/UCP2/HSPA5/ZC3H12A
GO:0014706	BP	striated muscle tissue development	10/209	257/18903	0.0117624	LEF1/PIM1/FOXP1/TGFBR2/ITGB1/ID2/TTN/PLEC/HOPX/CITED2
GO:0042098	BP	T cell proliferation	9/209	212/18903	0.0117805	CD40LG/CD55/IL6ST/TGFBR2/TNFRSF4/LGALS3/ANXA1/TNFSF8/FOXP3
GO:0070228	BP	regulation of lymphocyte apoptotic process	5/209	62/18903	0.011806	IL7R/FOXP1/BCL2/TSC22D3/LGALS3
GO:0019079	BP	viral genome replication	7/209	130/18903	0.011806	EEF1A1/IFITM1/BCL2/MX1/IFITM2/ISG15/ZC3H12A
GO:0071375	BP	cellular response to peptide hormone stimulus	11/209	306/18903	0.0119953	SOCS3/SESN3/TBC1D4/SOCS1/STAT1/FOS/XBP1/PDE3B/ZFP36L1/ATP2B1/UCP2
GO:0019956	MF	chemokine binding	4/183	33/18432	0.0122038	CCR7/ITGB1/PLP2/CCR6
GO:0032615	BP	interleukin-12 production	5/209	63/18903	0.0123445	LTB/CCR7/CD40LG/FOXP1/HLA-B
GO:0032623	BP	interleukin-2 production	5/209	63/18903	0.0123445	PDE4B/PDE4D/ANXA1/GATA3/FOXP3
GO:0032655	BP	regulation of interleukin-12 production	5/209	63/18903	0.0123445	LTB/CCR7/CD40LG/FOXP1/HLA-B
GO:0032663	BP	regulation of interleukin-2 production	5/209	63/18903	0.0123445	PDE4B/PDE4D/ANXA1/GATA3/FOXP3
GO:0021542	BP	dentate gyrus development	3/209	16/18903	0.0125231	LEF1/BTG2/CDK6
GO:1903522	BP	regulation of blood circulation	10/209	263/18903	0.0133091	PDE4B/AKAP9/PDE4D/CYSLTR1/ATP2B1/HOPX/GSTM2/FXYD1/HRH2/ZC3H12A
GO:0070229	BP	negative regulation of lymphocyte apoptotic process	4/209	37/18903	0.0133091	IL7R/FOXP1/BCL2/TSC22D3
GO:0002429	BP	immune response-activating cell surface receptor signaling pathway	11/209	312/18903	0.0134181	CCR7/FOXP1/NFKBIZ/FYB1/PDE4B/BCL2/PDE4D/LGALS3/GATA3/FOXP3/ZC3H12A
GO:0002757	BP	immune response-activating signal transduction	11/209	312/18903	0.0134181	CCR7/FOXP1/NFKBIZ/FYB1/PDE4B/BCL2/PDE4D/LGALS3/GATA3/FOXP3/ZC3H12A
GO:0060485	BP	mesenchyme development	11/209	313/18903	0.0137038	LEF1/MYC/RGCC/TGFBR2/BCL2/S100A4/STAT1/TIAM1/ZFP36L1/GATA3/CITED2
GO:0004953	MF	icosanoid receptor activity	3/183	15/18432	0.0138651	PTGER2/PTGER4/CYSLTR1
GO:0005126	MF	cytokine receptor binding	10/183	273/18432	0.0138651	LTB/CD40LG/IL6ST/TGFBR2/USP15/TRADD/STAT1/TNFSF8/GATA3/OSM
GO:0032956	BP	regulation of actin cytoskeleton organization	12/209	365/18903	0.0142156	CCR7/TMSB10/RGCC/SPTAN1/TMSB4X/ACTG1/CAPG/PTGER4/CORO1B/LIMA1/S100A10/IQGAP2
GO:0042605	MF	peptide antigen binding	4/183	37/18432	0.0142802	HLA-B/TRAV29DV5/TRAV23DV6/TRBV12-3
GO:0046935	MF	1-phosphatidylinositol-3-kinase regulator activity	3/183	16/18432	0.0142802	CISH/SOCS3/SOCS1
GO:0002369	BP	T cell cytokine production	4/209	38/18903	0.014298	CD55/B2M/GATA3/FOXP3
GO:0002724	BP	regulation of T cell cytokine production	4/209	38/18903	0.014298	CD55/B2M/GATA3/FOXP3
GO:0055119	BP	relaxation of cardiac muscle	3/209	17/18903	0.0143976	PDE4B/PDE4D/GSTM2
GO:1904019	BP	epithelial cell apoptotic process	7/209	137/18903	0.0148155	LEF1/CD40LG/RGCC/TGFBR2/BCL2/ZFP36L1/GATA3
GO:0070663	BP	regulation of leukocyte proliferation	10/209	269/18903	0.0150104	CD40LG/CD55/IL6ST/TGFBR2/BCL2/TNFRSF4/LGALS3/ANXA1/TNFSF8/FOXP3
GO:0097306	BP	cellular response to alcohol	6/209	100/18903	0.0150104	RPLP0/PTGER2/PTGER4/FOS/KLF2/ATP2B1
GO:0043618	BP	regulation of transcription from RNA polymerase II promoter in response to stress	4/209	39/18903	0.0154044	EGR1/KLF2/CITED2/HSPA5
GO:0001818	BP	negative regulation of cytokine production	12/209	371/18903	0.0157255	LEF1/CCR7/RGCC/TMSB4X/PTGER4/KLF2/ANXA1/RELB/GATA3/ATP2B1/FOXP3/ZC3H12A
GO:0043550	BP	regulation of lipid kinase activity	5/209	68/18903	0.0161365	CCR7/CISH/SOCS3/PIK3IP1/SOCS1
GO:0004115	MF	3',5'-cyclic-AMP phosphodiesterase activity	3/183	17/18432	0.0161381	PDE4B/PDE4D/PDE3B
GO:0045623	BP	negative regulation of T-helper cell differentiation	3/209	18/18903	0.0165517	ANXA1/FOXP3/ZC3H12A
GO:0042129	BP	regulation of T cell proliferation	8/209	182/18903	0.0165567	CD40LG/CD55/IL6ST/TGFBR2/LGALS3/ANXA1/TNFSF8/FOXP3
GO:0000731	BP	DNA synthesis involved in DNA repair	4/209	40/18903	0.0165594	USP10/REV1/POLK/REV3L
GO:0002260	BP	lymphocyte homeostasis	5/209	69/18903	0.0168258	IL7R/SLC40A1/BCL2/TSC22D3/FOXP3
GO:0150116	BP	regulation of cell-substrate junction organization	5/209	69/18903	0.0168258	LIMS1/ACTG1/VCL/S100A10/IQSEC1
GO:0044000	BP	movement in host	8/209	183/18903	0.0168258	IFITM1/CD55/CHMP7/ITGB1/TNFRSF4/LGALS1/IFITM2/HSPA1A
GO:0038061	BP	NIK/NF-kappaB signaling	7/209	142/18903	0.0172427	TMSB4X/LIMS1/BIRC3/TRADD/NFKBIA/RELB/ZC3H12A
GO:0032409	BP	regulation of transporter activity	11/209	326/18903	0.0174563	PIM1/PDE4B/TMSB4X/BCL2/ITGB1/AKAP9/PDE4D/SLC5A3/FXYD7/GSTM2/FXYD1
GO:0070232	BP	regulation of T cell apoptotic process	4/209	41/18903	0.0176798	IL7R/BCL2/TSC22D3/LGALS3
GO:0001221	MF	transcription coregulator binding	6/183	109/18432	0.0180279	LEF1/MYC/STAT1/FOS/GATA3/JUND
GO:0061629	MF	RNA polymerase II-specific DNA-binding transcription factor binding	11/183	350/18432	0.0180279	LEF1/FOXP1/ID2/STAT1/BHLHE40/FOS/NFKBIA/GATA3/JUND/FOXP3/CITED2
GO:0008307	MF	structural constituent of muscle	4/183	42/18432	0.0180279	TPM4/TTN/PLEC/MYL6
GO:0035014	MF	phosphatidylinositol 3-kinase regulator activity	3/183	19/18432	0.0181307	CISH/SOCS3/SOCS1
GO:0005516	MF	calmodulin binding	8/183	200/18432	0.0184246	EEF1A1/SPTAN1/MARCKSL1/EEA1/TTN/MYH9/ATP2B1/IQGAP2
GO:0006979	BP	response to oxidative stress	13/209	434/18903	0.018448	FOXP1/SESN3/BCL2/IPCEF1/STAT1/FOS/KLF2/ANXA1/SESN1/UCP2/HSPA1A/GSR/ZC3H12A
GO:0002562	BP	somatic diversification of immune receptors via germline recombination within a single locus	5/209	71/18903	0.018448	LEF1/CD40LG/TCF7/CCR6/FOXP3
GO:0016444	BP	somatic cell DNA recombination	5/209	71/18903	0.018448	LEF1/CD40LG/TCF7/CCR6/FOXP3
GO:0032922	BP	circadian regulation of gene expression	5/209	71/18903	0.018448	ID2/BHLHE40/EGR1/ID3/RELB
GO:0001046	MF	core promoter sequence-specific DNA binding	4/183	44/18432	0.0185941	MYC/FOXP1/STAT1/FOS
GO:0042102	BP	positive regulation of T cell proliferation	6/209	106/18903	0.0187533	CD40LG/CD55/IL6ST/TGFBR2/ANXA1/FOXP3
GO:0043029	BP	T cell homeostasis	4/209	42/18903	0.0188426	IL7R/BCL2/TSC22D3/FOXP3
GO:0045600	BP	positive regulation of fat cell differentiation	5/209	72/18903	0.0193811	PIM1/ID2/XBP1/ZFP36L1/ZC3H12A
GO:0045598	BP	regulation of fat cell differentiation	7/209	147/18903	0.0200415	PIM1/ID2/XBP1/ZFP36L1/GATA3/ANKRD26/ZC3H12A
GO:0051592	BP	response to calcium ion	7/209	147/18903	0.0200415	AQP3/ACTG1/ALOX5AP/FOS/TTN/JUND/HSPA5
GO:0046332	MF	SMAD binding	5/183	78/18432	0.0203957	RGCC/TGFBR2/USP15/FOS/CITED2
GO:0009897	CC	external side of plasma membrane	14/211	462/19869	0.0205873	IL7R/CCR7/CD40LG/IL6ST/TGFBR2/ITGB1/TNFRSF4/ANXA1/B2M/CCR6/ANXA5/NT5E/TNFRSF18/GSR
GO:0002643	BP	regulation of tolerance induction	3/209	20/18903	0.0209138	TGFBR2/HLA-B/FOXP3
GO:2000628	BP	regulation of miRNA metabolic process	5/209	74/18903	0.0215291	MYC/EGR1/FOS/GATA3/ZC3H12A
GO:0045214	BP	sarcomere organization	4/209	44/18903	0.0218638	ITGB1/ACTG1/TTN/PLEC
GO:0048545	BP	response to steroid hormone	11/209	339/18903	0.0223885	DDIT4/FOXP1/TGFBR2/BCL2/PTGER2/FOS/ANXA1/ADTRP/ZFP36L1/ATP2B1/HSPA1A
GO:0046718	BP	viral entry into host cell	7/209	151/18903	0.0228839	IFITM1/CD55/ITGB1/TNFRSF4/LGALS1/IFITM2/HSPA1A
GO:0048738	BP	cardiac muscle tissue development	9/209	241/18903	0.0229257	PIM1/FOXP1/TGFBR2/ITGB1/ID2/TTN/PLEC/HOPX/CITED2
GO:0002768	BP	immune response-regulating cell surface receptor signaling pathway	11/209	341/18903	0.0229257	CCR7/FOXP1/NFKBIZ/FYB1/PDE4B/BCL2/PDE4D/LGALS3/GATA3/FOXP3/ZC3H12A
GO:0043620	BP	regulation of DNA-templated transcription in response to stress	4/209	45/18903	0.0229257	EGR1/KLF2/CITED2/HSPA5
GO:0046636	BP	negative regulation of alpha-beta T cell activation	4/209	45/18903	0.0229257	SOCS1/ANXA1/FOXP3/ZC3H12A
GO:0030183	BP	B cell differentiation	7/209	152/18903	0.0229257	CD40LG/BCL2/ITGB1/ID2/LGALS1/XBP1/ZFP36L1
GO:0045063	BP	T-helper 1 cell differentiation	3/209	21/18903	0.0229257	LEF1/ANXA1/RELB
GO:2000319	BP	regulation of T-helper 17 cell differentiation	3/209	21/18903	0.0229257	NFKBIZ/FOXP3/ZC3H12A
GO:0022898	BP	regulation of transmembrane transporter activity	10/209	291/18903	0.0229257	PIM1/PDE4B/TMSB4X/BCL2/ITGB1/AKAP9/PDE4D/FXYD7/GSTM2/FXYD1
GO:0045445	BP	myoblast differentiation	6/209	112/18903	0.0229257	ITGB1/LGALS1/ID3/PLEC/ZFP36L1/BTG1
GO:0009166	BP	nucleotide catabolic process	5/209	76/18903	0.0229257	PDE4B/FHIT/PDE4D/TYMP/NT5E
GO:0048306	MF	calcium-dependent protein binding	5/183	81/18432	0.0231621	S100A11/S100A4/ANXA1/S100A10/S100A6
GO:0044389	MF	ubiquitin-like protein ligase binding	10/183	318/18432	0.0231861	BCL2/ACTG1/FHIT/STAT1/ISG15/VCL/TUBA1B/NFKBIA/HSPA1A/HSPA5
GO:0002456	BP	T cell mediated immunity	6/209	113/18903	0.0238725	IL7R/CD55/B2M/HLA-B/GATA3/FOXP3
GO:0031252	CC	cell leading edge	13/211	421/19869	0.0241406	EEF1A1/VIM/ACTN1/S100A11/ITGB1/CAPG/CORO1B/LIMA1/MYH9/S100A6/ATP2B1/CDK6/IQGAP2
GO:0045121	CC	membrane raft	11/211	326/19869	0.02419	MAL/CD55/IL6ST/TGFBR2/ITGB1/BIRC3/TRADD/ADTRP/S100A10/ATP2B1/FXYD1
GO:0098857	CC	membrane microdomain	11/211	327/19869	0.02419	MAL/CD55/IL6ST/TGFBR2/ITGB1/BIRC3/TRADD/ADTRP/S100A10/ATP2B1/FXYD1
GO:0001725	CC	stress fiber	5/211	70/19869	0.02419	ACTN1/CORO1B/LIMA1/TPM4/MYH9
GO:0097517	CC	contractile actin filament bundle	5/211	70/19869	0.02419	ACTN1/CORO1B/LIMA1/TPM4/MYH9
GO:0062197	BP	cellular response to chemical stress	11/209	345/18903	0.0243205	FOXP1/BCL2/FOS/KLF2/ANXA1/PLEC/ZFP36L1/RELB/HSPA1A/GSR/ZC3H12A
GO:0051090	BP	regulation of DNA-binding transcription factor activity	13/209	454/18903	0.0246601	CD40LG/RGCC/PIM1/TMSB4X/ID2/TNFRSF4/TRADD/BHLHE40/ID3/NFKBIA/FOXP3/HSPA1A/ZC3H12A
GO:0002824	BP	positive regulation of adaptive immune response based on somatic recombination of immune receptors built from immunoglobulin superfamily domains	6/209	114/18903	0.0246601	NFKBIZ/CD55/B2M/HLA-B/GATA3/FOXP3
GO:0055117	BP	regulation of cardiac muscle contraction	5/209	78/18903	0.0252039	PDE4B/AKAP9/PDE4D/GSTM2/ZC3H12A
GO:0043371	BP	negative regulation of CD4-positive, alpha-beta T cell differentiation	3/209	22/18903	0.0253614	ANXA1/FOXP3/ZC3H12A
GO:0060713	BP	labyrinthine layer morphogenesis	3/209	22/18903	0.0253614	LEF1/SOCS3/ZFP36L1
GO:1990748	BP	cellular detoxification	6/209	115/18903	0.0253614	PIM1/IPCEF1/ALOX5AP/SESN1/GSTM2/GSR
GO:0044291	CC	cell-cell contact zone	5/211	72/19869	0.0253756	ACTN1/ITGB1/TIAM1/VCL/FXYD1
GO:0070849	BP	response to epidermal growth factor	4/209	47/18903	0.0253995	EEF1A1/TPR/FOS/ZFP36L1
GO:0097028	BP	dendritic cell differentiation	4/209	47/18903	0.0253995	CCR7/TGFBR2/RELB/HLA-B
GO:1902895	BP	positive regulation of miRNA transcription	4/209	47/18903	0.0253995	MYC/EGR1/FOS/GATA3
GO:0045765	BP	regulation of angiogenesis	11/209	349/18903	0.0255566	RGCC/TGFBR2/ITGB1/STAT1/KLF2/XBP1/PDE3B/GLUL/BTG1/CYSLTR1/ZC3H12A
GO:0032271	BP	regulation of protein polymerization	8/209	201/18903	0.0256643	CCR7/TMSB10/SPTAN1/TMSB4X/AKAP9/CAPG/PDE4DIP/HSPA1A
GO:0044409	BP	entry into host	7/209	158/18903	0.0266649	IFITM1/CD55/ITGB1/TNFRSF4/LGALS1/IFITM2/HSPA1A
GO:0060047	BP	heart contraction	9/209	250/18903	0.0266649	PDE4B/AKAP9/PDE4D/TTN/ATP2B1/HOPX/GSTM2/FXYD1/ZC3H12A
GO:0002673	BP	regulation of acute inflammatory response	4/209	48/18903	0.0266649	CCR7/IL6ST/ALOX5AP/OSM
GO:0045581	BP	negative regulation of T cell differentiation	4/209	48/18903	0.0266649	SOCS1/ANXA1/FOXP3/ZC3H12A
GO:0070227	BP	lymphocyte apoptotic process	5/209	80/18903	0.0266649	IL7R/FOXP1/BCL2/TSC22D3/LGALS3
GO:0051701	BP	biological process involved in interaction with host	8/209	203/18903	0.0266649	IFITM1/CD55/CHMP7/ITGB1/TNFRSF4/LGALS1/IFITM2/HSPA1A
GO:0031032	BP	actomyosin structure organization	8/209	204/18903	0.0269246	RGCC/ITGB1/ACTG1/PTGER4/TTN/PLEC/S100A10/MYH9
GO:0002053	BP	positive regulation of mesenchymal cell proliferation	3/209	23/18903	0.0269246	MYC/TGFBR2/STAT1
GO:0034695	BP	response to prostaglandin E	3/209	23/18903	0.0269246	CCR7/PTGER2/PTGER4
GO:0035739	BP	CD4-positive, alpha-beta T cell proliferation	3/209	23/18903	0.0269246	CD55/TGFBR2/FOXP3
GO:1901673	BP	regulation of mitotic spindle assembly	3/209	23/18903	0.0269246	CHMP7/TPR/HSPA1A
GO:2000561	BP	regulation of CD4-positive, alpha-beta T cell proliferation	3/209	23/18903	0.0269246	CD55/TGFBR2/FOXP3
GO:0071346	BP	cellular response to interferon-gamma	6/209	118/18903	0.0269246	VIM/ACTG1/SOCS1/STAT1/GBP2/GBP4
GO:0048762	BP	mesenchymal cell differentiation	9/209	252/18903	0.0269847	LEF1/RGCC/TGFBR2/BCL2/S100A4/STAT1/TIAM1/GATA3/CITED2
GO:0003887	MF	DNA-directed DNA polymerase activity	3/183	24/18432	0.0270479	REV1/POLK/REV3L
GO:0004114	MF	3',5'-cyclic-nucleotide phosphodiesterase activity	3/183	24/18432	0.0270479	PDE4B/PDE4D/PDE3B
GO:0032103	BP	positive regulation of response to external stimulus	13/209	464/18903	0.0270702	CCR7/NFKBIZ/IL6ST/NEAT1/TMSB4X/USP15/TRADD/ALOX5AP/PTGER4/LGALS1/NFKBIA/CCR6/OSM
GO:0002200	BP	somatic diversification of immune receptors	5/209	81/18903	0.0270702	LEF1/CD40LG/TCF7/CCR6/FOXP3
GO:0051017	BP	actin filament bundle assembly	7/209	160/18903	0.0270702	RGCC/ACTN1/ACTG1/PTGER4/CORO1B/LIMA1/S100A10
GO:1901342	BP	regulation of vasculature development	11/209	355/18903	0.0271249	RGCC/TGFBR2/ITGB1/STAT1/KLF2/XBP1/PDE3B/GLUL/BTG1/CYSLTR1/ZC3H12A
GO:0043254	BP	regulation of protein-containing complex assembly	12/209	410/18903	0.0275844	CCR7/TMSB10/SPTAN1/TMSB4X/AKAP9/CAPG/PTGER4/PDE4DIP/ISG15/LGALS3/HSPA1A/HSPA5
GO:0042509	BP	regulation of tyrosine phosphorylation of STAT protein	5/209	82/18903	0.0281783	SOCS3/IL6ST/SOCS1/OSM/TNFRSF18
GO:0043122	BP	regulation of I-kappaB kinase/NF-kappaB signaling	9/209	255/18903	0.0284776	CCR7/PIM2/USP10/BIRC3/S100A4/TRADD/STAT1/LGALS1/ZC3H12A
GO:0050792	BP	regulation of viral process	7/209	162/18903	0.0285048	IFITM1/BCL2/MX1/STAT1/LGALS1/IFITM2/ISG15
GO:0035988	BP	chondrocyte proliferation	3/209	24/18903	0.0291882	LEF1/PBXIP1/GOLGB1
GO:0070233	BP	negative regulation of T cell apoptotic process	3/209	24/18903	0.0291882	IL7R/BCL2/TSC22D3
GO:0031349	BP	positive regulation of defense response	10/209	307/18903	0.0291882	CCR7/NFKBIZ/IL6ST/NEAT1/TRADD/ALOX5AP/PTGER4/LGALS1/NFKBIA/OSM
GO:0090575	CC	RNA polymerase II transcription regulator complex	9/211	249/19869	0.0295758	LEF1/MYC/TCF7/STAT1/FOS/ASCC3/XBP1/S100A10/JUND
GO:0042641	CC	actomyosin	5/211	78/19869	0.0295758	ACTN1/CORO1B/LIMA1/TPM4/MYH9
GO:0032432	CC	actin filament bundle	5/211	79/19869	0.0295758	ACTN1/CORO1B/LIMA1/TPM4/MYH9
GO:0043209	CC	myelin sheath	4/211	47/19869	0.0295758	BCL2/ITGB1/PLEC/GLUL
GO:0002831	BP	regulation of response to biotic stimulus	11/209	361/18903	0.0298846	FOXP1/CD55/KLRB1/USP15/BIRC3/SOCS1/STAT1/ISG15/HLA-B/FOXP3/ZC3H12A
GO:0007519	BP	skeletal muscle tissue development	7/209	164/18903	0.0298846	BCL2/BTG2/EGR1/FOS/PLEC/MYL6/CITED2
GO:0061572	BP	actin filament bundle organization	7/209	164/18903	0.0298846	RGCC/ACTN1/ACTG1/PTGER4/CORO1B/LIMA1/S100A10
GO:0045058	BP	T cell selection	4/209	51/18903	0.0305645	CCR7/BCL2/GATA3/FOXP3
GO:0097237	BP	cellular response to toxic substance	6/209	123/18903	0.0311677	PIM1/IPCEF1/ALOX5AP/SESN1/GSTM2/GSR
GO:0016597	MF	amino acid binding	4/183	54/18432	0.0315133	SESN3/SHMT2/SESN1/GLUL
GO:1901292	BP	nucleoside phosphate catabolic process	5/209	85/18903	0.0316943	PDE4B/FHIT/PDE4D/TYMP/NT5E
GO:0002699	BP	positive regulation of immune effector process	9/209	261/18903	0.0318123	NFKBIZ/CD55/TNFRSF4/ANXA1/B2M/XBP1/HLA-B/GATA3/FOXP3
GO:0003015	BP	heart process	9/209	261/18903	0.0318123	PDE4B/AKAP9/PDE4D/TTN/ATP2B1/HOPX/GSTM2/FXYD1/ZC3H12A
GO:0070423	BP	nucleotide-binding oligomerization domain containing signaling pathway	3/209	25/18903	0.0318123	BIRC3/NFKBIA/HSPA1A
GO:0004112	MF	cyclic-nucleotide phosphodiesterase activity	3/183	26/18432	0.0318815	PDE4B/PDE4D/PDE3B
GO:0002064	BP	epithelial cell development	8/209	213/18903	0.0322709	VIM/IL6ST/PDE4D/PLEC/VCL/CDK6/PRDM1/FOXP3
GO:0007260	BP	tyrosine phosphorylation of STAT protein	5/209	86/18903	0.0327706	SOCS3/IL6ST/SOCS1/OSM/TNFRSF18
GO:0008016	BP	regulation of heart contraction	8/209	214/18903	0.032982	PDE4B/AKAP9/PDE4D/ATP2B1/HOPX/GSTM2/FXYD1/ZC3H12A
GO:0001892	BP	embryonic placenta development	5/209	87/18903	0.0341043	LEF1/SOCS3/ZFP36L1/PRDM1/CITED2
GO:0045069	BP	regulation of viral genome replication	5/209	87/18903	0.0341043	IFITM1/BCL2/MX1/IFITM2/ISG15
GO:0140678	MF	molecular function inhibitor activity	5/183	93/18432	0.0341669	LEF1/BCL2/ID2/ID3/HSPA1A
GO:0002726	BP	positive regulation of T cell cytokine production	3/209	26/18903	0.0345754	CD55/B2M/GATA3
GO:0035872	BP	nucleotide-binding domain, leucine rich repeat containing receptor signaling pathway	3/209	26/18903	0.0345754	BIRC3/NFKBIA/HSPA1A
GO:0035994	BP	response to muscle stretch	3/209	26/18903	0.0345754	FOS/TTN/NFKBIA
GO:0060669	BP	embryonic placenta morphogenesis	3/209	26/18903	0.0345754	LEF1/SOCS3/ZFP36L1
GO:0043177	MF	organic acid binding	6/183	137/18432	0.0349526	SESN3/SHMT2/ALOX5AP/ID3/SESN1/GLUL
GO:0014704	CC	intercalated disc	4/211	50/19869	0.0351841	ACTN1/ITGB1/VCL/FXYD1
GO:0002312	BP	B cell activation involved in immune response	5/209	88/18903	0.0352303	CD40LG/LGALS1/XBP1/CCR6/FOXP3
GO:0043236	MF	laminin binding	3/183	28/18432	0.035879	ITGB1/LGALS1/LGALS3
GO:0007259	BP	receptor signaling pathway via JAK-STAT	7/209	172/18903	0.0367398	IL7R/SOCS3/IL6ST/SOCS1/STAT1/OSM/TNFRSF18
GO:0002377	BP	immunoglobulin production	8/209	219/18903	0.0368317	CD40LG/TNFRSF4/TRAV9-2/B2M/XBP1/TRAV38-2DV8/CCR6/FOXP3
GO:0009416	BP	response to light stimulus	10/209	321/18903	0.037219	MYC/TIMP1/BCL2/ITGB1/ID2/BHLHE40/FOS/REV1/POLK/JUND
GO:0071320	BP	cellular response to cAMP	4/209	55/18903	0.0374334	RPLP0/AKAP9/ZFP36L1/HSPA5
GO:0071385	BP	cellular response to glucocorticoid stimulus	4/209	55/18903	0.0374334	DDIT4/ANXA1/ZFP36L1/ATP2B1
GO:0032753	BP	positive regulation of interleukin-4 production	3/209	27/18903	0.0374334	CD40LG/GATA3/FOXP3
GO:0036037	BP	CD8-positive, alpha-beta T cell activation	3/209	27/18903	0.0374334	BCL2/SOCS1/TNFSF8
GO:0042026	BP	protein refolding	3/209	27/18903	0.0374334	B2M/HSPA1A/HSPA5
GO:0010586	BP	miRNA metabolic process	5/209	90/18903	0.0376758	MYC/EGR1/FOS/GATA3/ZC3H12A
GO:0003785	MF	actin monomer binding	3/183	29/18432	0.0385252	TMSB10/TMSB4X/LIMA1
GO:0031625	MF	ubiquitin protein ligase binding	9/183	299/18432	0.0389546	BCL2/ACTG1/FHIT/ISG15/VCL/TUBA1B/NFKBIA/HSPA1A/HSPA5
GO:0019955	MF	cytokine binding	6/183	144/18432	0.0389546	CCR7/IL6ST/TGFBR2/ITGB1/PLP2/CCR6
GO:0051721	MF	protein phosphatase 2A binding	3/183	30/18432	0.0389546	BCL2/STAT1/BOD1L1
GO:0048525	BP	negative regulation of viral process	5/209	91/18903	0.0391126	IFITM1/MX1/STAT1/IFITM2/ISG15
GO:0001954	BP	positive regulation of cell-matrix adhesion	4/209	56/18903	0.0391126	CCR7/LIMS1/S100A10/CDK6
GO:0002707	BP	negative regulation of lymphocyte mediated immunity	4/209	56/18903	0.0391126	IL7R/CD55/HLA-B/FOXP3
GO:0010718	BP	positive regulation of epithelial to mesenchymal transition	4/209	56/18903	0.0391126	LEF1/RGCC/TGFBR2/TIAM1
GO:0010634	BP	positive regulation of epithelial cell migration	7/209	176/18903	0.0398245	FOXP1/TMSB4X/TGFBR2/ANXA1/GATA3/IQSEC1/ZC3H12A
GO:0060538	BP	skeletal muscle organ development	7/209	176/18903	0.0398245	BCL2/BTG2/EGR1/FOS/PLEC/MYL6/CITED2
GO:0002823	BP	negative regulation of adaptive immune response based on somatic recombination of immune receptors built from immunoglobulin superfamily domains	4/209	57/18903	0.0410376	IL7R/CD55/FOXP3/ZC3H12A
GO:0045071	BP	negative regulation of viral genome replication	4/209	57/18903	0.0410376	IFITM1/MX1/IFITM2/ISG15
GO:0070231	BP	T cell apoptotic process	4/209	57/18903	0.0410376	IL7R/BCL2/TSC22D3/LGALS3
GO:0001101	BP	response to acid chemical	6/209	133/18903	0.0410928	SESN3/SOCS1/KLF2/PLEC/XBP1/SESN1
GO:0034774	CC	secretory granule lumen	10/211	322/19869	0.0413264	EEF1A1/SPTAN1/TIMP1/ACTN1/TMSB4X/S100A11/CTSA/VCL/B2M/CEP290
GO:2000146	BP	negative regulation of cell motility	11/209	383/18903	0.0413626	RGCC/IFITM1/TIMP1/BCL2/PTGER4/CORO1B/ADTRP/VCL/GATA3/CITED2/SCAI
GO:0060205	CC	cytoplasmic vesicle lumen	10/211	325/19869	0.0417726	EEF1A1/SPTAN1/TIMP1/ACTN1/TMSB4X/S100A11/CTSA/VCL/B2M/CEP290
GO:0031983	CC	vesicle lumen	10/211	327/19869	0.0417726	EEF1A1/SPTAN1/TIMP1/ACTN1/TMSB4X/S100A11/CTSA/VCL/B2M/CEP290
GO:0002706	BP	regulation of lymphocyte mediated immunity	7/209	179/18903	0.0428643	IL7R/CD55/KLRB1/B2M/HLA-B/GATA3/FOXP3
GO:0002440	BP	production of molecular mediator of immune response	10/209	333/18903	0.0453123	CD40LG/CD55/TNFRSF4/TRAV9-2/B2M/XBP1/TRAV38-2DV8/CCR6/GATA3/FOXP3
GO:0002763	BP	positive regulation of myeloid leukocyte differentiation	4/209	59/18903	0.0457477	LEF1/ID2/FOS/ZFP36L1
GO:0050878	BP	regulation of body fluid levels	11/209	390/18903	0.0466567	RPLP0/AQP3/CD40LG/IL6ST/ACTG1/ADTRP/PLEC/VCL/XBP1/ANXA5/MYH9
GO:0071214	BP	cellular response to abiotic stimulus	10/209	335/18903	0.0466567	MYC/TIMP1/PTGER4/EGR1/PLEC/POLK/ZFP36L1/RELB/GATA3/HSPA5
GO:0104004	BP	cellular response to environmental stimulus	10/209	335/18903	0.0466567	MYC/TIMP1/PTGER4/EGR1/PLEC/POLK/ZFP36L1/RELB/GATA3/HSPA5
GO:0097696	BP	receptor signaling pathway via STAT	7/209	183/18903	0.04719	IL7R/SOCS3/IL6ST/SOCS1/STAT1/OSM/TNFRSF18
GO:0001778	BP	plasma membrane repair	3/209	30/18903	0.04719	CHMP7/S100A10/MYH9
GO:0010464	BP	regulation of mesenchymal cell proliferation	3/209	30/18903	0.04719	MYC/TGFBR2/STAT1
GO:0072539	BP	T-helper 17 cell differentiation	3/209	30/18903	0.04719	NFKBIZ/FOXP3/ZC3H12A
GO:0030879	BP	mammary gland development	6/209	138/18903	0.04719	LEF1/RPLP0/TGFBR2/ID2/XBP1/GATA3
GO:0002753	BP	cytoplasmic pattern recognition receptor signaling pathway	4/209	60/18903	0.04719	USP15/BIRC3/NFKBIA/HSPA1A
GO:0048568	BP	embryonic organ development	12/209	449/18903	0.04719	LEF1/SOCS3/TGFBR2/ID2/ID3/HOXB2/ZFP36L1/LRIG1/GATA3/CEP290/PRDM1/CITED2
GO:0006942	BP	regulation of striated muscle contraction	5/209	97/18903	0.0479715	PDE4B/AKAP9/PDE4D/GSTM2/ZC3H12A
GO:0004955	MF	prostaglandin receptor activity	2/183	10/18432	0.0481158	PTGER2/PTGER4
GO:0005031	MF	tumor necrosis factor receptor activity	2/183	10/18432	0.0481158	TNFRSF4/TNFRSF18
GO:0005200	MF	structural constituent of cytoskeleton	5/183	107/18432	0.0481158	SPTAN1/VIM/ACTG1/PLEC/TUBA1B
GO:0003158	BP	endothelium development	6/209	139/18903	0.048496	FOXP1/SLC40A1/PDE4D/VCL/BTG1/FOXP3
GO:1902893	BP	regulation of miRNA transcription	4/209	61/18903	0.0495343	MYC/EGR1/FOS/GATA3
GO:0060048	BP	cardiac muscle contraction	6/209	140/18903	0.0496136	PDE4B/AKAP9/PDE4D/TTN/GSTM2/ZC3H12A
GO:0009266	BP	response to temperature stimulus	7/209	186/18903	0.0496136	TPR/FOS/NFKBIA/ATP2B1/UCP2/PCSK1N/HSPA1A
GO:0002507	BP	tolerance induction	3/209	31/18903	0.0496136	TGFBR2/HLA-B/FOXP3
GO:0010039	BP	response to iron ion	3/209	31/18903	0.0496136	SLC40A1/BCL2/B2M
GO:0034694	BP	response to prostaglandin	3/209	31/18903	0.0496136	CCR7/PTGER2/PTGER4
GO:0055022	BP	negative regulation of cardiac muscle tissue growth	3/209	31/18903	0.0496136	FOXP1/TGFBR2/CITED2
GO:0061117	BP	negative regulation of heart growth	3/209	31/18903	0.0496136	FOXP1/TGFBR2/CITED2
GO:0150117	BP	positive regulation of cell-substrate junction organization	3/209	31/18903	0.0496136	LIMS1/S100A10/IQSEC1
GO:2000316	BP	regulation of T-helper 17 type immune response	3/209	31/18903	0.0496136	NFKBIZ/FOXP3/ZC3H12A
